# Supplementary material for: Characterizations of a neutralizing antibody broadly reactive to multiple gluten peptide:HLA-DQ2.5 complexes in the context of celiac disease
Source: Nat Commun. 2023 Dec 22;14:8502. doi: 10.1038/s41467-023-44083-4 (PMC10746718; doi:10.1038/s41467-023-44083-4)
Supplement: Supplementary file 4 — Source Data [file 41467_2023_44083_MOESM4_ESM.xlsx]

## Sheet: Figure1a
MFI
Variants	DQ2.2	DQ7.3	DQ7.5	DQ8	irrelevant	CLIP	HBV1	M.Bovis	Salmonella	TPO	33-mer	a1	a2	omega 1	omega 2	BC Hor	a1b	a3	g1	g2	g4b	14-mer	26-mer	Avenin 1	Avenin 2	Avenin 3	Hordein 1	Hordein 2	Secalin 1	Secalin 2
DQN0344xx	112	5.27	4.52	21.2	26.7	16	5.36	239	14.4	50.5	32848	13566	8183	1842	29.7	27.1	2918	3103	30.3	14.5	104	21	217	8674	3196	4165	774	40.2	2743	3531
DQN0385ee	132	5.43	8.56	55.8	29	559	5.99	13.7	15.5	15.1	17242	1720	8349	616	1761	5696	907	4378	2011	2911	4125	7797	4466	2735	1852	121	750	3055	746	3052
DQN0139	7775	1918	2259	25080	2860	12475	701	21322	1298	36840	30685	17598	11760	3687	3297	9203	4370	7321	3471	14106	7666	11018	6304	14228	6550	8575	3943	4267	5216	9327
Control Ab	117	4.36	4.46	20.9	27.1	4.77	4.42	13.8	14.8	14.3	17.4	19.6	20.6	33.2	28	25.3	23.2	21.1	18	14.3	28.5	17.8	14.3	30	29.4	28.9	40.7	35.9	37.3	35.8

## Sheet: Figure2a
Cell line : Ba/F3-HLA-DQ2.5/hCLIP
		DQN0139	IC17	DQN0139	FACS Buffer
MFI	1	20357	19	718	4
	2	20858	13	431	4
	3	20747	38	402	3
Cell line : Ba/F3-HLA-DQ2.5/HBV1
		DQN0139	IC17	DQN0139	FACS Buffer
MFI	1	860	8	5	5
	2	867	6	11	4
	3	861	21	13	4
Cell line : Ba/F3-HLA-DQ2.5/Salmonella
		DQN0139	IC17	DQN0139	FACS Buffer
MFI	1	813	23	7	4
	2	738	10	13	3
	3	731	26	9	4
Cell line : Ba/F3-HLA-DQ2.5/M. bovis
		DQN0139	IC17	DQN0139	FACS Buffer
MFI	1	7689	38	10	4
	2	7163	9	22	4
	3	7218	18	10	4
Cell line : Ba/F3-HLA-DQ2.5/Salmonella
		DQN0139	IC17	DQN0139	FACS Buffer
MFI	1	813	23	7	4
	2	738	10	13	3
	3	731	26	9	4
Cell line : Ba/F3-HLA-DQ2.5/TPO
		DQN0139	IC17	DQN0139	FACS Buffer
MFI	1	14708	42	5	4
	2	14373	67	20	4
	3	14856	18	9	4
Cell line : Ba/F3-HLA-DQ2.5/Salmonella
		DQN0139	IC17	DQN0139	FACS Buffer
MFI	1	813	23	7	4
	2	738	10	13	3
	3	731	26	9	4
Cell line : Ba/F3-HLA-DQ2.5/33mer gliadin
		DQN0139	IC17	DQN0139	FACS Buffer
MFI	1	33975	89	30367	11
	2	34096	27	28540	4
	3	33844	43	28983	10
Cell line : Ba/F3-HLA-DQ2.5/α1 gliadin
		DQN0139	IC17	DQN0139	FACS Buffer
MFI	1	6764	10	8456	5
	2	6793	39	8318	5
	3	6813	8	8151	5
Cell line : Ba/F3-HLA-DQ2.5/α2 gliadin
		DQN0139	IC17	DQN0139	FACS Buffer
MFI	1	4236	16	3248	4
	2	4198	12	3103	4
	3	4315	11	3184	4
Cell line : Ba/F3-HLA-DQ2.5/γ1 gliadin
		DQN0139	IC17	DQN0139	FACS Buffer
MFI	1	2715	29	2364	4
	2	2622	36	2098	4
	3	2643	13	2332	4
Cell line : Ba/F3-HLA-DQ2.5/ω1 gliadin
		DQN0139	IC17	DQN0139	FACS Buffer
MFI	1	1006	11	1105	5
	2	990	9	1127	5
	3	971	19	1069	5
Cell line : Ba/F3-HLA-DQ2.5/ω2 gliadin
		DQN0139	IC17	DQN0139	FACS Buffer
MFI	1	1228	13	688	5
	2	1249	8	680	5
	3	1227	9	657	4
Cell line : Ba/F3-HLA-DQ2.5/BC hordein
		DQN0139	IC17	DQN0139	FACS Buffer
MFI	1	5594	13	2661	5
	2	5618	24	2641	5
	3	5859	42	2634	5
Cell line : Ba/F3-HLA-DQ2.5/α3 gliadin
		DQN0139	IC17	DQN0139	FACS Buffer
MFI	1	2370	7	1825	5
	2	2331	21	1698	5
	3	2346	14	1721	5
Cell line : Ba/F3-HLA-DQ2.5/α1b gliadin
		DQN0139	IC17	DQN0139	FACS Buffer
MFI	1	2348	13	2308	6
	2	2375	7	2395	5
	3	2381	9	2360	4
Cell line : Ba/F3-HLA-DQ2.5/γ4a gliadin
		DQN0139	IC17	DQN0139	FACS Buffer
MFI	1	1962	9	515	5
	2	1911	13	514	5
	3	1932	8	488	4
Cell line : Ba/F3-HLA-DQ2.5/γ2 gliadin
		DQN0139	IC17	DQN0139	FACS Buffer
MFI	1	16182	23	1042	4
	2	16373	5	1232	3
	3	16139	5	1205	3
Cell line : Ba/F3-HLA-DQ2.5/γ4b gliadin
		DQN0139	IC17	DQN0139	FACS Buffer
MFI	1	2968	9	2027	6
	2	3027	31	1999	6
	3	2902	10	1984	5
Cell line : Ba/F3-HLA-DQ2.5/avenin1
		DQN0139	IC17	DQN0139	FACS Buffer
MFI	1	5366	7	2934	5
	2	5495	6	2879	5
	3	5426	7	3028	6
Cell line : Ba/F3-HLA-DQ2.5/avenin2
		DQN0139	IC17	DQN0139	FACS Buffer
MFI	1	3764	12	3178	5
	2	3859	11	3246	5
	3	3741	16	3096	5
Cell line : Ba/F3-HLA-DQ2.5/α1a homologue
		DQN0139	IC17	DQN0139	FACS Buffer
MFI	1	18769	12	20805	32
	2	18514	12	20907	5
	3	18544	16	20271	4
Cell line : Ba/F3-HLA-DQ2.5/α2 homologue
		DQN0139	IC17	DQN0139	FACS Buffer
MFI	1	4298	9	3712	4
	2	4299	4	3556	4
	3	4216	15	3523	4
Cell line : Ba/F3-HLA-DQ2.5/ω1 homologue
		DQN0139	IC17	DQN0139	FACS Buffer
MFI	1	2334	13	1465	4
	2	2352	9	1467	5
	3	2337	7	1505	5
Cell line : Ba/F3-HLA-DQ2.5/ω2 homologue
		DQN0139	IC17	DQN0139	FACS Buffer
MFI	1	1530	16	298	4
	2	1559	12	276	4
	3	1546	14	282	4
Cell line : Ba/F3-HLA-DQ2.5
		DQN0139	IC17	DQN0139	FACS Buffer
MFI	1	4173	229	253	6
	2	4189	187	153	5
	3	4168	160	108	6
Cell line : Ba/F3-HLA-DQ2.5/avenin3
		DQN0139	IC17	DQN0139	FACS Buffer
MFI	1	3526	9	2733	6
	2	3540	16	2826	5
	3	3570	22	2845	6
Cell line : Ba/F3-HLA-DQ2.5/hordein1
		DQN0139	IC17	DQN0139	FACS Buffer
MFI	1	1080	9	537	7
	2	1114	7	532	6
	3	1131	7	514	6
Cell line : Ba/F3-HLA-DQ2.5/hordein2
		DQN0139	IC17	DQN0139	FACS Buffer
MFI	1	1781	18	1355	6
	2	1895	11	1368	6
	3	1899	7	1464	7
Cell line : Ba/F3-HLA-DQ2.5/α1a homologue
		DQN0139	IC17	DQN0139	FACS Buffer
MFI	1	18769	12	20805	32
	2	18514	12	20907	5
	3	18544	16	20271	4
Cell line : Ba/F3-HLA-DQ2.5/α2 homologue
		DQN0139	IC17	DQN0139	FACS Buffer
MFI	1	4298	9	3712	4
	2	4299	4	3556	4
	3	4216	15	3523	4
Cell line : Ba/F3-HLA-DQ2.5/ω1 homologue
		DQN0139	IC17	DQN0139	FACS Buffer
MFI	1	2334	13	1465	4
	2	2352	9	1467	5
	3	2337	7	1505	5
Cell line : Ba/F3-HLA-DQ2.5/ω2 homologue
		DQN0139	IC17	DQN0139	FACS Buffer
MFI	1	1530	16	298	4
	2	1559	12	276	4
	3	1546	14	282	4

## Sheet: Figure2b
Cell line : Ba/F3-HLA-DP
		FACS Buffer	MOPC-173	IC-17	DONQ52	DQN0139	Tu39	SPV-L3
MFI	1	8	198	9	11	14	21327	230
	2	8	128	11	16	20	22876	240
	3	8	130	12	25	11	22558	218
Cell line : Ba/F3-HLA-DQ8
		FACS Buffer	MOPC-173	IC17-SG181	DONQ52	DQN0139-SG181	Tu39	SPV-L3
MFI	1	16	958	74	54	28695	1620	18307
	2	12	718	75	58	28433	1612	18358
	3	13	758	61	81	28780	1651	18424
Cell line : Ba/F3-HLA-DR
		FACS Buffer	MOPC-173	IC17-SG181	DONQ52	DQN0139-SG181	Tu39	SPV-L3
MFI	1	10	200	13	9	10	16367	214
	2	9	200	10	13	18	15850	199
	3	10	280	11	10	28	15371	228
Cell line : Ba/F3-HLA-DQ5.1
		FACS Buffer	MOPC-173	IC17-SG181	DONQ52	DQN0139-SG181	Tu39	SPV-L3
MFI	1	12	231	25	17	26	755	1735
	2	11	283	23	25	21	846	1849
	3	12	229	11	14	16	744	1967
Cell line : Ba/F3-HLA-DQ6.3
		FACS Buffer	MOPC-173	IC17-SG181	DONQ52	DQN0139-SG181	Tu39	SPV-L3
MFI	1	9	212	260	219	241	1598	17471
	2	9	120	311	237	308	1402	17115
	3	9	161	205	210	387	1225	16800
Cell line : Ba/F3-HLA-DQ7.5
		FACS Buffer	MOPC-173	IC17-SG181	DONQ52	DQN0139-SG181	Tu39	SPV-L3
MFI	1	10	220	164	302	5408	835	3876
	2	10	154	268	241	5632	868	3699
	3	10	93	235	260	5363	876	3198
Cell line : Ba/F3-HLA-DQ7.3
		FACS Buffer	MOPC-173	IC17-SG181	DONQ52	DQN0139-SG181	Tu39	SPV-L3
MFI	1	11	327	309	468	4555	764	3248
	2	11	257	674	533	4979	740	3711
	3	11	395	743	401	4845	769	3958
Cell line : Ba/F3-HLA-DQ2.2
		FACS Buffer	MOPC-173	IC17-SG181	DONQ52	DQN0139-SG181	Tu39	SPV-L3
MFI	1	11	2529	2992	2530	25692	15051	13427
	2	10	2791	2965	2449	26425	16180	13655
	3	10	2678	3239	2980	25268	14885	13276

## Sheet: Figure3a-k
Plate Map															Plate Map															Plate Map
	1	2	3	4	5	6	7	8	9	10	11	12				1	2	3	4	5	6	7	8	9	10	11	12				1	2	3	4	5	6	7	8	9	10	11	12
A															A															A
B		DONQ52 2000ng/mL	DONQ52 400ng/mL	DONQ52 80ng/mL	DONQ52 16ng/mL	DONQ52 3.2ng/mL	DONQ52 0.64ng/mL	DONQ52 0.128ng/mL	DONQ52 0.0256ng/mL	DONQ52 0.00512 ng/mL	Peptide(+)				B		DONQ52 10000ng/mL	DONQ52 1667ng/mL	DONQ52 278ng/mL	DONQ52 46.3ng/mL	DONQ52 7.7ng/mL	DONQ52 1.3ng/mL	DONQ52 0.21ng/mL	DONQ52 0.04ng/mL	DONQ52 0.006 ng/mL	Peptide(+)				B		DONQ52 100000ng/mL	DONQ52 16667ng/mL	DONQ52 2778ng/mL	DONQ52 463ng/mL	DONQ52 77.2ng/mL	DONQ52 12.9ng/mL	DONQ52 2.14ng/mL	DONQ52 0.36ng/mL	DONQ52 0.06 ng/mL	Peptide(+)
C											Peptide(+)				C											Peptide(+)				C											Peptide(+)
D											Peptide(+)				D											Peptide(+)				D											Peptide(+)
E		DQN0139 10000ng/mL	DQN0139 2500ng/mL	DQN0139 625ng/mL	DQN0139 156ng/mL	DQN0139 39.1ng/mL	DQN0139 9.77ng/mL	DQN0139 2.44ng/mL	DQN0139 0.61ng/mL	IC17	Peptide(-)				E		DQN0139 10000ng/mL	DQN0139 2500ng/mL	DQN0139 625ng/mL	DQN0139 156ng/mL	DQN0139 39.1ng/mL	DQN0139 9.77ng/mL	DQN0139 2.44ng/mL	DQN0139 0.61ng/mL	IC17	Peptide(-)				E		DQN0139 10000ng/mL	DQN0139 2500ng/mL	DQN0139 625ng/mL	DQN0139 156ng/mL	DQN0139 39.1ng/mL	DQN0139 9.77ng/mL	DQN0139 2.44ng/mL	DQN0139 0.61ng/mL	IC17	Peptide(-)
F											Peptide(-)				F											Peptide(-)				F											Peptide(-)
G											Peptide(-)				G											Peptide(-)				G											Peptide(-)
H															H															H
Raw Data	DQ2.5-glia-α1a														Raw Data	DQ2.5-hor-3a															Raw Data	DQ2.5-glia-γ2
	1	2	3	4	5	6	7	8	9	10	11	12				1	2	3	4	5	6	7	8	9	10	11	12				1	2	3	4	5	6	7	8	9	10	11	12
A															A															A
B		8480	9960	9440	10360	22840	58560	124840	158720	167360	195280				B		20960	44640	132640	270280	423920	567880	628240	605680	596120	692000				B		24560	70120	153960	188960	247360	292360	289840	256520	332120	335400
C		10520	8400	7440	11280	18400	72520	130280	156680	168720	199480				C		20320	40080	114840	234720	406360	493400	500200	541440	584200	577040				C		21720	71640	133840	196000	263080	251960	276800	292640	318160	304040
D		8400	8360	8320	10280	15840	65960	122480	186800	169360	194040				D		26640	52480	137120	316880	446840	588760	651160	683560	649920	648880				D		33720	74240	133360	255840	298600	271320	332080	300240	309520	353920
E		8960	8000	9680	28000	121120	161080	190600	192440	178360	7080				E		20960	17800	22360	82240	514000	582000	616040	563920	609120	29000				E		62600	15640	20280	50440	214800	350600	288800	256760	344320	16440
F		8520	8640	7360	30480	117680	165160	158880	181920	184240	8800				F		18720	21400	18040	80360	531640	557000	624840	661600	662360	24320				F		19920	18800	17800	60320	376160	351440	377640	357800	359480	49720
G		7200	7720	7560	28000	124760	140760	192200	186920	187800	9360				G		20960	24040	19520	83760	568960	694240	672680	723760	693120	25520				G		19200	20960	23520	70480	330440	383480	402440	440360	404320	19400
H															H															H
Raw Data	DQ2.5-glia-α1b																														Raw Data	DQ2.5-glia-γ4a
	1	2	3	4	5	6	7	8	9	10	11	12																			1	2	3	4	5	6	7	8	9	10	11	12
A																														A
B		11920	12640	19360	60680	259640	489080	584960	654880	723240	737880																			B		14520	95160	365320	580480	626200	697200	728880	687640	623080	626480
C		15480	16400	16840	59080	264760	519840	615440	650400	648880	743760																			C		17040	114760	299680	618840	616200	641120	646560	641680	606160	615160
D		12360	12200	15520	69040	251320	576120	655400	676400	741080	746800																			D		13040	92920	316680	542640	584000	666080	668360	688080	667320	616880
E		12960	11000	14960	196040	609160	713800	722000	710120	731560	17080																			E		16080	16040	24320	381160	668840	709840	638720	665440	677880	17440
F		12760	13480	12000	190920	585200	678640	748640	709560	751840	13280																			F		12440	11240	20720	337000	585480	577520	632520	622440	559200	18120
G		13160	13360	16480	201320	606200	736520	716080	731480	730120	16240																			G		13880	13800	21280	323880	557200	609600	619760	655000	557040	13240
H																														H
Raw Data	DQ2.5-glia-α2																														Raw Data	DQ2.5-glia-γ4d
	1	2	3	4	5	6	7	8	9	10	11	12																			1	2	3	4	5	6	7	8	9	10	11	12
A																														A
B		15160	16960	14280	24840	105000	407480	875080	1041560	1121880	1179200																			B		12400	16520	23720	29680	33760	48200	60560	65000	79400	74520
C		14320	16440	16360	27440	102680	434240	838560	1011120	1098160	1172360																			C		11400	22800	28280	34680	48680	52040	62040	70280	75200	88360
D		17520	15000	16760	29800	95880	407560	855560	1030640	1112040	1191720																			D		9960	15240	25320	32720	40720	44920	70520	67360	75200	78880
E		20240	14120	17240	394240	1010920	1146600	1149240	1079040	1205440	20920																			E		13840	11680	12520	46200	68760	73120	82160	71600	65640	18280
F		15440	14040	18160	355800	942640	1118920	1129320	1166960	1184320	20760																			F		13080	12960	17400	47600	70360	65880	85480	75400	77880	15600
G		22640	17800	16960	367200	956800	1101840	1176800	1187840	1176760	17280																			G		14400	13360	19400	50520	56000	66080	68120	71040	71600	17400
H																														H
Raw Data	DQ2.5-glia-γ1
	1	2	3	4	5	6	7	8	9	10	11	12
A
B		26320	32920	91600	242360	524720	741920	882840	903640	921400	998880
C		24400	37560	103560	263160	510440	786240	901440	935840	999800	939800
D		25160	38720	85720	262360	567640	778400	908640	925280	1050160	1060040
E		25480	22680	25800	412960	869400	957400	978440	989120	996240	24960
F		28280	23320	22920	406200	937480	978120	1040000	1029040	1035360	29760
G		21320	20560	23760	409520	962360	1085400	1059880	1079400	1136360	31040
H
Raw Data	DQ2.5-glia-γ3
	1	2	3	4	5	6	7	8	9	10	11	12
A
B		18240	26600	33080	76480	208600	318840	406400	467880	467600	465040
C		21800	25080	34880	77640	221000	361880	424600	454040	463080	483800
D		18720	23480	37240	83320	219720	363640	443440	457040	461440	480160
E		24800	19840	18800	139200	364280	457720	481000	470280	493480	30440
F		20600	19040	18640	126440	378920	446480	473800	482920	482920	31960
G		19120	19320	24520	137400	367920	461960	467520	500640	523200	30960
H
Raw Data	DQ2.5-glia-ω1
	1	2	3	4	5	6	7	8	9	10	11	12
A
B		10840	11360	12040	16760	166280	373640	425360	435720	513320	471720
C		12160	11960	12120	15640	167680	431480	458000	484760	470720	507600
D		11640	10600	16720	18480	163120	385920	475840	508920	529760	509320
E		9360	10920	11240	116640	376400	445360	459520	488600	536440	14320
F		10520	10880	11480	115080	349840	448120	480000	510960	505880	14280
G		12320	12680	12400	105480	376640	489720	492000	550920	543640	12960
H
Raw Data	DQ2.5-glia-ω2
	1	2	3	4	5	6	7	8	9	10	11	12
A
B		19920	23320	22360	34920	83120	355080	924240	1315080	1489560	1651200
C		23440	29320	26200	31000	88400	363760	1015680	1343880	1578480	1642680
D		25120	24360	26640	34160	94640	362840	976160	1477560	1647360	1722440
E		21480	21000	21800	517720	1494480	1531440	1604680	1612160	1668040	33480
F		19680	25880	25440	491440	1476840	1654760	1703800	1662320	1740880	33920
G		25000	22120	23320	535480	1522360	1535560	1688840	1698520	1660680	33320
H

## Sheet: Figure3l
Donor.A
Sample	Wells	Value	R	Result	MeanResult	SD	CV	Group
1	A3	0.02	R	2.029	2.029	0	0	G1	Tcell alone
2	A4	0.023		4.62	4.62	0	0	G1	Tcell alone
3	A5	0.098		72.424	72.424	0	0	G1	Peptide(-)
4	A6	0.081		56.599	56.599	0	0	G1	Peptide(-)
5	A7	0.081		56.599	56.599	0	0	G1	Peptide(+)
6	A8	0.084		59.908	59.908	0	0	G1	Peptide(+)
7	A9	3.606	R	4282.73	4282.73	0	0	G1	CD3/28 Beads
8	A10	3.609	R	4287.4	4287.4	0	0	G1	CD3/28 Beads
9	A11	0.021		2.958	2.958	0	0	G2	Blank
10	A12	0.021		3.328	3.328	0	0	G2	Blank
11	B3	0.081		57.314	57.314	0	0	G2	0.000762939
12	B4	0.085		60.266	60.266	0	0	G2	0.00305176
13	B5	0.146		114.617	114.617	0	0	G2	0.012207
14	B6	0.399		344.075	344.075	0	0	G2	0.0488281
15	B7	0.746		670.425	670.425	0	0	G2	0.195312
16	B8	1.018		938.481	938.481	0	0	G2	0.78125
17	B9	1.035		955.019	955.019	0	0	G2	3.125
18	B10	0.99		910.648	910.648	0	0	G2	12.5
19	B11	0.945		864.999	864.999	0	0	G2	50
20	B12	0.081		56.867	56.867	0	0	G2	DQN0139-SG181
21	C3	0.07		47.381	47.381	0	0	G2	0.000762939
22	C4	0.071		48.097	48.097	0	0	G2	0.00305176
23	C5	0.122		93.695	93.695	0	0	G2	0.012207
24	C6	0.31		262.285	262.285	0	0	G2	0.0488281
25	C7	0.665		592.575	592.575	0	0	G2	0.195312
26	C8	0.985		905.737	905.737	0	0	G2	0.78125
27	C9	1.019		939.387	939.387	0	0	G2	3.125
28	C10	0.983		903.634	903.634	0	0	G2	12.5
29	C11	1.075		996.457	996.457	0	0	G2	50
30	C12	0.055		33.844	33.844	0	0	G2	DQN0139-SG181
31	D3	0.062		40.214	40.214	0	0	G2	Peptide(-)
32	D4	0.075		51.678	51.678	0	0	G2	Peptide(-)
33	D5	0.053		32.318	32.318	0	0	G2	Peptide(-)
34	D6	0.906		826.703	826.703	0	0	G2	Peptide(1uM)
35	D7	0.818		740.17	740.17	0	0	G2	Peptide(1uM)
36	D8	0.928		848.6	848.6	0	0	G2	Peptide(1uM)
37	D9	0.896		816.919	816.919	0	0	G2	IC17-SG181
38	D10	0.891		811.688	811.688	0	0	G2	IC17-SG181
39	D11	0.891		811.885	811.885	0	0	G2	IC17-SG181
40	D12	0.057		35.28	35.28	0	0	G2	DQN0139-SG181
41	E3	1		920.48	920.48	0	0	G2	0.0256
42	E4	0.858		779.604	779.604	0	0	G2	0.128
43	E5	0.878		798.578	798.578	0	0	G2	0.64
44	E6	0.565		498.36	498.36	0	0	G2	3.2
45	E7	0.274		229.939	229.939	0	0	G2	16
46	E8	0.112		84.221	84.221	0	0	G2	80
47	E9	0.059		37.434	37.434	0	0	G2	400
48	E10	0.058		36.626	36.626	0	0	G2	2000
49	E11	0.061		39.227	39.227	0	0	G2	10000
50	E12	0.07		47.471	47.471	0	0	G2	50000
51	F3	1		920.179	920.179	0	0	G2	0.0256
52	F4	1.006		926.307	926.307	0	0	G2	0.128
53	F5	0.84		761.96	761.96	0	0	G2	0.64
54	F6	0.706		632.148	632.148	0	0	G2	3.2
55	F7	0.263		220.088	220.088	0	0	G2	16
56	F8	0.094		68.76	68.76	0	0	G2	80
57	F9	0.058		36.447	36.447	0	0	G2	400
58	F10	0.062		40.303	40.303	0	0	G2	2000
59	F11	0.051		30.251	30.251	0	0	G2	10000
60	F12	0.059		37.523	37.523	0	0	G2	50000
61	G3	0.927		847.608	847.608	0	0	G2	0.0256
62	G4	0.893		813.563	813.563	0	0	G2	0.128
63	G5	1.05		970.994	970.994	0	0	G2	0.64
64	G6	0.814		736.659	736.659	0	0	G2	3.2
65	G7	0.298		252.305	252.305	0	0	G2	16
66	G8	0.118		90.03	90.03	0	0	G2	80
67	G9	0.086		61.697	61.697	0	0	G2	400
68	G10	0.059		37.344	37.344	0	0	G2	2000
69	G11	0.058		36.626	36.626	0	0	G2	10000
70	G12	0.073		49.798	49.798	0	0	G2	50000
Donor.B
Sample	Wells	Value	R	Result	MeanResult	SD	CV	Group
1	A3	0.016		7.959	7.959	0	0	G1	Tcell alone
2	A4	0.015		7.261	7.261	0	0	G1	Tcell alone
3	A5	0.052		39.609	39.609	0	0	G1	Peptide(-)
4	A6	0.061		47.344	47.344	0	0	G1	Peptide(-)
5	A7	0.045		33.787	33.787	0	0	G1	Peptide(+)
6	A8	0.067		52.908	52.908	0	0	G1	Peptide(+)
7	A9	3.614	R	4168.36	4168.36	0	0	G1	CD3/28 Beads
8	A10	3.604	R	4152.84	4152.84	0	0	G1	CD3/28 Beads
9	A11	0.013		6.126	6.126	0	0	G2	Blank
10	A12	0.013		5.69	5.69	0	0	G2	Blank
11	B3	0.04		29.616	29.616	0	0	G2	0.000762939
12	B4	0.057		44.475	44.475	0	0	G2	0.00305176
13	B5	0.161		134.539	134.539	0	0	G2	0.012207
14	B6	0.521		457.819	457.819	0	0	G2	0.0488281
15	B7	0.797		717.055	717.055	0	0	G2	0.195312
16	B8	0.921		837.632	837.632	0	0	G2	0.78125
17	B9	0.833		752.141	752.141	0	0	G2	3.125
18	B10	0.826		745.589	745.589	0	0	G2	12.5
19	B11	0.657		584.148	584.148	0	0	G2	50
20	B12	0.036		25.532	25.532	0	0	G2	DQN0139-SG181
21	C3	0.056		43.258	43.258	0	0	G2	0.000762939
22	C4	0.084		67.35	67.35	0	0	G2	0.00305176
23	C5	0.248		211.704	211.704	0	0	G2	0.012207
24	C6	0.572		505.121	505.121	0	0	G2	0.0488281
25	C7	0.925		841.638	841.638	0	0	G2	0.195312
26	C8	0.862		779.575	779.575	0	0	G2	0.78125
27	C9	0.962		877.221	877.221	0	0	G2	3.125
28	C10	0.919		835.287	835.287	0	0	G2	12.5
29	C11	0.843		761.787	761.787	0	0	G2	50
30	C12	0.039		28.66	28.66	0	0	G2	DQN0139-SG181
31	D3	0.056		42.737	42.737	0	0	G2	Peptide(-)
32	D4	0.063		48.995	48.995	0	0	G2	Peptide(-)
33	D5	0.048		36.567	36.567	0	0	G2	Peptide(-)
34	D6	1.099		1013.23	1013.23	0	0	G2	Peptide(1uM)
35	D7	1.049		963.417	963.417	0	0	G2	Peptide(1uM)
36	D8	1.074		988.774	988.774	0	0	G2	Peptide(1uM)
37	D9	1.02		934.391	934.391	0	0	G2	IC17-SG181
38	D10	1.081		995.879	995.879	0	0	G2	IC17-SG181
39	D11	1.062		976.782	976.782	0	0	G2	IC17-SG181
40	D12	0.051		39.174	39.174	0	0	G2	DQN0139-SG181
41	E3	0.988		903.225	903.225	0	0	G2	0.0256	DONQ52
42	E4	0.927		843.3	843.3	0	0	G2	0.128	DONQ52
43	E5	0.965		880.663	880.663	0	0	G2	0.64	DONQ52
44	E6	0.753		675.681	675.681	0	0	G2	3.2	DONQ52
45	E7	0.444		387.785	387.785	0	0	G2	16	DONQ52
46	E8	0.165		138.4	138.4	0	0	G2	80	DONQ52
47	E9	0.068		53.864	53.864	0	0	G2	400	DONQ52
48	E10	0.055		42.65	42.65	0	0	G2	2000	DONQ52
49	E11	0.044		32.744	32.744	0	0	G2	10000	DONQ52
50	E12	0.048		36.307	36.307	0	0	G2	50000	DONQ52
51	F3	0.924		839.977	839.977	0	0	G2	0.0256	DONQ52
52	F4	1.138		1053.31	1053.31	0	0	G2	0.128	DONQ52
53	F5	1.18		1095.38	1095.38	0	0	G2	0.64	DONQ52
54	F6	1.047		961.226	961.226	0	0	G2	3.2	DONQ52
55	F7	0.54		475.885	475.885	0	0	G2	16	DONQ52
56	F8	0.215		182.593	182.593	0	0	G2	80	DONQ52
57	F9	0.079		62.824	62.824	0	0	G2	400	DONQ52
58	F10	0.054		41.694	41.694	0	0	G2	2000	DONQ52
59	F11	0.059		45.431	45.431	0	0	G2	10000	DONQ52
60	F12	0.08		64.304	64.304	0	0	G2	50000	DONQ52
61	G3	1.017		931.614	931.614	0	0	G2	0.0256	DONQ52
62	G4	1.113		1027.6	1027.6	0	0	G2	0.128	DONQ52
63	G5	1.184		1099.04	1099.04	0	0	G2	0.64	DONQ52
64	G6	0.94		856.122	856.122	0	0	G2	3.2	DONQ52
65	G7	0.545		480.04	480.04	0	0	G2	16	DONQ52
66	G8	0.256		218.89	218.89	0	0	G2	80	DONQ52
67	G9	0.09		72.836	72.836	0	0	G2	400	DONQ52
68	G10	0.056		42.824	42.824	0	0	G2	2000	DONQ52
69	G11	0.06		46.822	46.822	0	0	G2	10000	DONQ52
70	G12	0.07		54.995	54.995	0	0	G2	50000	DONQ52
Donor.C
Sample	Wells	Value	R	Result	MeanResult	SD	CV	Group
1	A3	0.009	R	Range?	Range?	Range?	Range?	G1	Tcell alone
2	A4	0.013	R	2.271	2.271	0	0	G1	Tcell alone
3	A5	0.092		70.283	70.283	0	0	G1	Peptide(-)
4	A6	0.094		71.462	71.462	0	0	G1	Peptide(-)
5	A7	0.102		77.942	77.942	0	0	G1	Peptide(+)
6	A8	0.086		64.387	64.387	0	0	G1	Peptide(+)
7	A9	3.433	R	5925.79	5925.79	0	0	G1	CD3/28 Beads
8	A10	3.543	R	6385.69	6385.69	0	0	G1	CD3/28 Beads
9	A11	0.015		4.108	4.108	0	0	G2	Blank
10	A12	0.014		2.918	2.918	0	0	G2	Blank
11	B3	0.064		45.98	45.98	0	0	G2	0.000762939
12	B4	0.104		80.213	80.213	0	0	G2	0.00305176
13	B5	0.197		158.124	158.124	0	0	G2	0.012207
14	B6	0.451		379.353	379.353	0	0	G2	0.0488281
15	B7	0.774		684.766	684.766	0	0	G2	0.195312
16	B8	0.98		897.588	897.588	0	0	G2	0.78125
17	B9	1.007		926.837	926.837	0	0	G2	3.125
18	B10	1.051		973.898	973.898	0	0	G2	12.5
19	B11	1.006		924.892	924.892	0	0	G2	50
20	B12	0.067		49.027	49.027	0	0	G2	DQN0139-SG181
21	C3	0.079		58.823	58.823	0	0	G2	0.000762939
22	C4	0.062		44.54	44.54	0	0	G2	0.00305176
23	C5	0.229		185.231	185.231	0	0	G2	0.012207
24	C6	0.538		459.138	459.138	0	0	G2	0.0488281
25	C7	0.847		758.728	758.728	0	0	G2	0.195312
26	C8	1.061		985.892	985.892	0	0	G2	0.78125
27	C9	1.067		991.632	991.632	0	0	G2	3.125
28	C10	1.085		1011.81	1011.81	0	0	G2	12.5
29	C11	1.134		1066.37	1066.37	0	0	G2	50
30	C12	0.074		54.266	54.266	0	0	G2	DQN0139-SG181
31	D3	0.073		53.759	53.759	0	0	G2	Peptide(-)
32	D4	0.073		53.759	53.759	0	0	G2	Peptide(-)
33	D5	0.08		59.835	59.835	0	0	G2	Peptide(-)
34	D6	0.79		700.531	700.531	0	0	G2	Peptide(1uM)
35	D7	0.874		785.896	785.896	0	0	G2	Peptide(1uM)
36	D8	0.999		917.234	917.234	0	0	G2	Peptide(1uM)
37	D9	1.018		937.772	937.772	0	0	G2	IC17-SG181
38	D10	1.042		964.688	964.688	0	0	G2	IC17-SG181
39	D11	1.067		991.853	991.853	0	0	G2	IC17-SG181
40	D12	0.075		55.786	55.786	0	0	G2	DQN0139-SG181
41	E3	0.957		872.338	872.338	0	0	G2	0.0256	DONQ52
42	E4	0.929		843.1	843.1	0	0	G2	0.128	DONQ52
43	E5	0.878		790.019	790.019	0	0	G2	0.64	DONQ52
44	E6	0.729		640.032	640.032	0	0	G2	3.2	DONQ52
45	E7	0.327		270.029	270.029	0	0	G2	16	DONQ52
46	E8	0.151		119.767	119.767	0	0	G2	80	DONQ52
47	E9	0.086		64.977	64.977	0	0	G2	400	DONQ52
48	E10	0.08		59.92	59.92	0	0	G2	2000	DONQ52
49	E11	0.065		47.165	47.165	0	0	G2	10000	DONQ52
50	E12	0.073		53.59	53.59	0	0	G2	50000	DONQ52
51	F3	0.992		910.671	910.671	0	0	G2	0.0256	DONQ52
52	F4	0.923		837.119	837.119	0	0	G2	0.128	DONQ52
53	F5	0.857		769.155	769.155	0	0	G2	0.64	DONQ52
54	F6	0.722		633.766	633.766	0	0	G2	3.2	DONQ52
55	F7	0.374		311.448	311.448	0	0	G2	16	DONQ52
56	F8	0.14		110.417	110.417	0	0	G2	80	DONQ52
57	F9	0.1		76.848	76.848	0	0	G2	400	DONQ52
58	F10	0.065		46.657	46.657	0	0	G2	2000	DONQ52
59	F11	0.074		54.773	54.773	0	0	G2	10000	DONQ52
60	F12	0.063		45.641	45.641	0	0	G2	50000	DONQ52
61	G3	0.92		834.395	834.395	0	0	G2	0.0256	DONQ52
62	G4	0.805		716.38	716.38	0	0	G2	0.128	DONQ52
63	G5	0.856		767.824	767.824	0	0	G2	0.64	DONQ52
64	G6	0.703		614.563	614.563	0	0	G2	3.2	DONQ52
65	G7	0.388		323.449	323.449	0	0	G2	16	DONQ52
66	G8	0.179		142.974	142.974	0	0	G2	80	DONQ52
67	G9	0.117		91.064	91.064	0	0	G2	400	DONQ52
68	G10	0.073		53.506	53.506	0	0	G2	2000	DONQ52
69	G11	0.075		55.532	55.532	0	0	G2	10000	DONQ52
70	G12	0.068		49.788	49.788	0	0	G2	50000	DONQ52

## Sheet: Figure6
*ADA POSITIVE
Group	Dosing Route	Animal No.	Plasma antibody concentration (μg/mL)
			Dosing period
			5 min	2 h	7 h	24 h	Day 2	Day 3	Day 7	Day 10
DONQ52 drug substance 2 (mg/kg)	IV GFD	1	61.6	NS	NS	20.3	NS	13.3	NS	3.73
		2	56.5	NS	NS	19.6	NS	*14.1	NS	4.24
		3	53	NS	NS	18.2	NS	*14	NS	4.36
		4	56.8	NS	NS	18.1	NS	15	NS	3.62
		5	NS	NS	31.1	NS	15.6	NS	6	NS
		6	NS	NS	31.5	NS	17.9	NS	8.48	NS
		7	NS	NS	32.4	NS	16.3	NS	8.18	NS
		8	NS	NS	32.6	NS	16.9	NS	7.31	NS
DONQ52 drug substance 2 (mg/kg)	SC GFD	9	NS	0.184	NS	13.4	NS	15.4	NS	2.69
		10	NS	0.417	NS	13.7	NS	14.9	NS	6.67
		11	NS	0.318	NS	12.3	NS	13.9	NS	3.9
		12	NS	0.286	NS	12.9	NS	13.9	NS	4.5
		13	NS	NS	4.58	NS	14.8	NS	8.56	NS
		14	NS	NS	1.94	NS	15.5	NS	9.7	NS
		15	NS	NS	3.37	NS	16.4	NS	8.53	NS
		16	NS	NS	3.63	NS	14.5	NS	9.45	NS
DONQ52 drug substance 2 (mg/kg)	SC GCD	17	NS	0.369	NS	12.7	NS	16.6	NS	6.05
		18	NS	0.375	NS	16.6	NS	17.3	NS	6.9
		19	NS	0.375	NS	13.9	NS	14.7	NS	4.68
		20	NS	0.415	NS	13	NS	12.6	NS	3.15
		21	NS	NS	7.89	NS	17.9	NS	10.4	NS
		22	NS	NS	3.85	NS	15.3	NS	8.94	NS
		23	NS	NS	5.89	NS	17.4	NS	9.65	NS
		24	NS	NS	4.67	NS	13.2	NS	8.34	NS
Group	Plasma antibody concentration (μg/mL)
	Dosing period
	Animal No.	5 minutes		7 hours		12 hours		24 hours		36 hours		48 hours		60 hours		72 hours
DQN0139 IV	1	46		NS		20.7		NS		1.44		NS		0.0158		NS
	2	57.4		NS		20.9		NS		1.97		NS		0.0208		NS
	3	57		NS		22.8		NS		1.72		NS		0.0218		NS
	4	56.7		NS		22.6		NS		2.37		NS		0.0244		NS
	5	NS		25		NS		8.18		NS		0.0808		NS		0.00613
	6	NS		29.3		NS		9.51		NS		0.0861		NS		0.00694
	7	NS		29.3		NS		9.5		NS		0.106		NS		0.0076
	8	NS		24.9		NS		7.05		NS		0.0556		NS		0.00605

## Sheet: Figure7b
Group	Number
non treat	1
	2
	3
	4
	5
	6
	7
	8
	9
	10
CFA+33mer gliadin (100ug/head) +Control Ab	11
	12
	13
	14
	15
	16
	17
	18
	19
	20
CFA+33mer gliadin (100ug/head) +DQN0139	21
	22
	23
	24
	25
	26
	27
	28
	29
	30
CFA+33mer gliadin (100ug/head) +DONQ52	31
	32
	33
	34
	35
	36
	37
	38
	39
	40
#1,2,3	1	2	3	4	5	6	7	8	9	10	11	12
A	Medium					33mer gliadin
B						100uM, (final 50.0 uM)
C
D
E
F
G
H
#Number	1	2	3	4	5	6	7	8	9	10	11	12
A	1	9	17	25	33	1	9	17	25	33
B	2	10	18	26	34	2	10	18	26	34
C	3	11	19	27	35	3	11	19	27	35
D	4	12	20	28	36	4	12	20	28	36
E	5	13	21	29	37	5	13	21	29	37
F	6	14	22	30	38	6	14	22	30	38
G	7	15	23	31	39	7	15	23	31	39
H	8	16	24	32	40	8	16	24	32	40
Plate1	Software version: ImmunoSpot 5.1.36
	Counted: Fri Nov 06 11:21:12 2020
	C:\Users\Admin\Desktop\Ozono\20201106 plate#1\counted\20201106 plate#1.xls
	Counting window size: 519x519
	Assay: 1
	Counting Mask Size(%): 90
	Normalize Counts of Mask: On
	Sensitivity: 156
	Min. SpotSize: 0.0051 Sq.mm
	Max. SpotSize: 9.6296 Sq.mm
	Oversized Spots were Estimated
	Spot Separation: 1.00
	Diffuseness: Normal
	Overdeveloped Area Handling was Active (Auto Areas: Estimated, Manual Areas: Normalized)
	Objects: Detailed
	Background Balance was On
	Background Balance: 80
	Fill Holes was Off
	Hair Removal was Off
	Audit Spots was Inactive
		Spot counts															Mean spot sizes (1E-3 Sq.mm)
		1	2	3	4	5	6	7	8	9	10	11	12				1	2	3	4	5	6	7	8	9	10	11	12
		________________________________________________________________________________________________________________________															________________________________________________________________________________________________________________________
	A	42	11	13	21	17	29	6	19	17	13	0	0			A	14.7304	9.47339	16.4356	12.1117	9.73198	15.0852	7.29521	11.3075	13.228	10.9218	0	0
	B	11	20	34	38	16	8	19	168	49	50	0	0			B	11.0175	12.2707	15.9102	14.6928	10.5444	9.95292	17.0733	21.1018	14.8459	23.7392	0	0
	C	43	3	9	27	16	42	17	101	37	16	0	0			C	10.7587	7.08636	8.56891	12.1308	11.3169	12.787	10.7216	21.4266	12.3396	14.5512	0	0
	D	22	12	6	7	7	30	306	182	14	11	0	0			D	12.7779	11.3315	12.6213	13.1534	11.4253	13.8883	24.2841	23.6914	8.23971	11.9201	0	0
	E	9	12	16	10	11	11	19	26	7	12	0	0			E	17.1007	12.6335	9.25492	15.4907	9.34657	12.5616	16.7793	9.59339	9.51067	10.0498	0	0
	F	70	6	152	28	28	62	30	142	14	28	0	0			F	15.4445	9.86126	14.4092	11.4934	13.7432	14.7683	11.1531	14.8081	13.4154	12.7287	0	0
	G	19	8	51	197	10	24	19	48	146	9	0	0			G	10.8644	12.5531	11.5993	23.335	16.1206	9.79211	11.4041	10.4362	27.4063	15.6368	0	0
	H	36	20	17	22	137	20	187	20	16	120	0	0			H	13.4246	12.8467	12.0991	16.7986	21.1338	14.521	23.0266	13.5512	14.6311	19.925	0	0
		________________________________________________________________________________________________________________________															________________________________________________________________________________________________________________________
						Histogram Distribution (Log Sq.mm.)
			-3	-2.8	-2.6	-2.4	-2.2	-2	-1.8	-1.6	-1.4	-1.2	-1	-0.8	-0.6	-0.4	-0.2	0	0.2	0.4	0.6	0.8	1	1.2	1.4	1.6	1.8	2
			_______________________________________________________________________________________________________________________________________________________________________________________________________________________________________________________________
	A1	42	0	0	0	7	11	7	5	6	2	0	0	0	0	0	0	0	0	0	0	0	0	0	0	0	0
	A2	11	0	0	0	4	3	2	1	0	0	0	0	0	0	0	0	0	0	0	0	0	0	0	0	0	0
	A3	13	0	0	0	1	3	2	4	2	0	0	0	0	0	0	0	0	0	0	0	0	0	0	0	0	0
	A4	21	0	0	0	4	4	8	2	1	0	0	0	0	0	0	0	0	0	0	0	0	0	0	0	0	0
	A5	17	0	0	0	6	3	5	1	0	0	0	0	0	0	0	0	0	0	0	0	0	0	0	0	0	0
	A6	29	0	0	0	2	5	6	12	1	0	0	0	0	0	0	0	0	0	0	0	0	0	0	0	0	0
	A7	6	0	0	0	1	4	0	0	0	0	0	0	0	0	0	0	0	0	0	0	0	0	0	0	0	0
	A8	19	0	0	0	2	7	3	5	0	0	0	0	0	0	0	0	0	0	0	0	0	0	0	0	0	0
	A9	17	0	0	0	2	5	3	4	1	0	0	0	0	0	0	0	0	0	0	0	0	0	0	0	0	0
	A10	13	0	0	0	1	6	3	2	0	0	0	0	0	0	0	0	0	0	0	0	0	0	0	0	0	0
	A11	0	0	0	0	0	0	0	0	0	0	0	0	0	0	0	0	0	0	0	0	0	0	0	0	0	0
	A12	0	0	0	0	0	0	0	0	0	0	0	0	0	0	0	0	0	0	0	0	0	0	0	0	0	0
	B1	11	0	0	0	3	2	3	2	0	0	0	0	0	0	0	0	0	0	0	0	0	0	0	0	0	0
	B2	20	0	0	0	3	6	6	2	1	0	0	0	0	0	0	0	0	0	0	0	0	0	0	0	0	0
	B3	34	0	0	0	5	3	9	11	2	1	0	0	0	0	0	0	0	0	0	0	0	0	0	0	0	0
	B4	38	0	0	0	0	10	14	8	1	1	0	0	0	0	0	0	0	0	0	0	0	0	0	0	0	0
	B5	16	0	0	0	2	7	3	1	1	0	0	0	0	0	0	0	0	0	0	0	0	0	0	0	0	0
	B6	8	0	0	0	0	4	3	0	0	0	0	0	0	0	0	0	0	0	0	0	0	0	0	0	0	0
	B7	19	0	0	0	1	3	3	8	2	0	0	0	0	0	0	0	0	0	0	0	0	0	0	0	0	0
	B8	168	0	0	0	14	35	19	33	32	17	1	0	0	0	0	0	0	0	0	0	0	0	0	0	0	0
	B9	49	0	0	0	5	9	14	11	4	1	0	0	0	0	0	0	0	0	0	0	0	0	0	0	0	0
	B10	50	0	0	0	5	6	4	13	10	6	1	0	0	0	0	0	0	0	0	0	0	0	0	0	0	0
	B11	0	0	0	0	0	0	0	0	0	0	0	0	0	0	0	0	0	0	0	0	0	0	0	0	0	0
	B12	0	0	0	0	0	0	0	0	0	0	0	0	0	0	0	0	0	0	0	0	0	0	0	0	0	0
	C1	43	0	0	0	7	19	6	6	1	0	0	0	0	0	0	0	0	0	0	0	0	0	0	0	0	0
	C2	3	0	0	0	1	2	0	0	0	0	0	0	0	0	0	0	0	0	0	0	0	0	0	0	0	0
	C3	9	0	0	0	2	4	2	0	0	0	0	0	0	0	0	0	0	0	0	0	0	0	0	0	0	0
	C4	27	0	0	0	2	11	6	4	1	0	0	0	0	0	0	0	0	0	0	0	0	0	0	0	0	0
	C5	16	0	0	0	4	4	4	1	1	0	0	0	0	0	0	0	0	0	0	0	0	0	0	0	0	0
	C6	42	0	0	0	7	9	11	8	3	0	0	0	0	0	0	0	0	0	0	0	0	0	0	0	0	0
	C7	17	0	0	0	3	7	3	1	1	0	0	0	0	0	0	0	0	0	0	0	0	0	0	0	0	0
	C8	101	0	0	0	4	16	17	21	26	6	1	0	0	0	0	0	0	0	0	0	0	0	0	0	0	0
	C9	37	0	0	0	5	11	10	5	2	0	0	0	0	0	0	0	0	0	0	0	0	0	0	0	0	0
	C10	16	0	0	0	1	5	4	1	3	0	0	0	0	0	0	0	0	0	0	0	0	0	0	0	0	0
	C11	0	0	0	0	0	0	0	0	0	0	0	0	0	0	0	0	0	0	0	0	0	0	0	0	0	0
	C12	0	0	0	0	0	0	0	0	0	0	0	0	0	0	0	0	0	0	0	0	0	0	0	0	0	0
	D1	22	0	0	0	5	8	1	4	2	0	0	0	0	0	0	0	0	0	0	0	0	0	0	0	0	0
	D2	12	0	0	0	1	7	2	0	1	0	0	0	0	0	0	0	0	0	0	0	0	0	0	0	0	0
	D3	6	0	0	0	1	1	2	0	1	0	0	0	0	0	0	0	0	0	0	0	0	0	0	0	0	0
	D4	7	0	0	0	0	2	3	0	1	0	0	0	0	0	0	0	0	0	0	0	0	0	0	0	0	0
	D5	7	0	0	0	1	1	3	1	0	0	0	0	0	0	0	0	0	0	0	0	0	0	0	0	0	0
	D6	30	0	0	0	4	8	5	8	1	1	0	0	0	0	0	0	0	0	0	0	0	0	0	0	0	0
	D7	306	0	0	0	19	38	55	53	72	30	7	1	0	0	0	0	0	0	0	0	0	0	0	0	0	0
	D8	182	0	0	0	13	25	27	33	43	18	4	1	0	0	0	0	0	0	0	0	0	0	0	0	0	0
	D9	14	0	0	0	5	5	3	0	0	0	0	0	0	0	0	0	0	0	0	0	0	0	0	0	0	0
	D10	11	0	0	0	3	1	4	2	0	0	0	0	0	0	0	0	0	0	0	0	0	0	0	0	0	0
	D11	0	0	0	0	0	0	0	0	0	0	0	0	0	0	0	0	0	0	0	0	0	0	0	0	0	0
	D12	0	0	0	0	0	0	0	0	0	0	0	0	0	0	0	0	0	0	0	0	0	0	0	0	0	0
	E1	9	0	0	0	0	3	3	0	1	1	0	0	0	0	0	0	0	0	0	0	0	0	0	0	0	0
	E2	12	0	0	0	1	4	4	2	0	0	0	0	0	0	0	0	0	0	0	0	0	0	0	0	0	0
	E3	16	0	0	0	2	8	3	1	0	0	0	0	0	0	0	0	0	0	0	0	0	0	0	0	0	0
	E4	10	0	0	0	2	1	2	3	1	0	0	0	0	0	0	0	0	0	0	0	0	0	0	0	0	0
	E5	11	0	0	0	2	6	1	1	0	0	0	0	0	0	0	0	0	0	0	0	0	0	0	0	0	0
	E6	11	0	0	0	1	2	5	2	0	0	0	0	0	0	0	0	0	0	0	0	0	0	0	0	0	0
	E7	19	0	0	0	0	4	6	6	0	1	0	0	0	0	0	0	0	0	0	0	0	0	0	0	0	0
	E8	26	0	0	0	6	10	4	3	0	0	0	0	0	0	0	0	0	0	0	0	0	0	0	0	0	0
	E9	7	0	0	0	1	3	2	0	0	0	0	0	0	0	0	0	0	0	0	0	0	0	0	0	0	0
	E10	12	0	0	0	3	4	3	0	1	0	0	0	0	0	0	0	0	0	0	0	0	0	0	0	0	0
	E11	0	0	0	0	0	0	0	0	0	0	0	0	0	0	0	0	0	0	0	0	0	0	0	0	0	0
	E12	0	0	0	0	0	0	0	0	0	0	0	0	0	0	0	0	0	0	0	0	0	0	0	0	0	0
	F1	70	0	0	0	4	22	14	13	8	2	0	0	0	0	0	0	0	0	0	0	0	0	0	0	0	0
	F2	6	0	0	0	0	4	1	0	0	0	0	0	0	0	0	0	0	0	0	0	0	0	0	0	0	0
	F3	152	0	0	0	18	32	44	26	16	1	0	0	0	0	0	0	0	0	0	0	0	0	0	0	0	0
	F4	28	0	0	0	6	9	6	2	2	0	0	0	0	0	0	0	0	0	0	0	0	0	0	0	0	0
	F5	28	0	0	0	4	7	8	3	2	1	0	0	0	0	0	0	0	0	0	0	0	0	0	0	0	0
	F6	62	0	0	0	8	9	14	19	6	0	0	0	0	0	0	0	0	0	0	0	0	0	0	0	0	0
	F7	30	0	0	0	7	9	7	3	0	1	0	0	0	0	0	0	0	0	0	0	0	0	0	0	0	0
	F8	142	0	0	0	18	37	29	27	13	4	0	0	0	0	0	0	0	0	0	0	0	0	0	0	0	0
	F9	14	0	0	0	2	3	4	2	2	0	0	0	0	0	0	0	0	0	0	0	0	0	0	0	0	0
	F10	28	0	0	0	1	12	7	2	3	0	0	0	0	0	0	0	0	0	0	0	0	0	0	0	0	0
	F11	0	0	0	0	0	0	0	0	0	0	0	0	0	0	0	0	0	0	0	0	0	0	0	0	0	0
	F12	0	0	0	0	0	0	0	0	0	0	0	0	0	0	0	0	0	0	0	0	0	0	0	0	0	0
	G1	19	0	0	0	1	8	6	2	0	0	0	0	0	0	0	0	0	0	0	0	0	0	0	0	0	0
	G2	8	0	0	0	1	2	2	2	0	0	0	0	0	0	0	0	0	0	0	0	0	0	0	0	0	0
	G3	51	0	0	0	9	17	12	4	4	0	0	0	0	0	0	0	0	0	0	0	0	0	0	0	0	0
	G4	197	0	0	0	7	17	38	50	41	22	2	0	0	0	0	0	0	0	0	0	0	0	0	0	0	0
	G5	10	0	0	0	0	3	2	3	1	0	0	0	0	0	0	0	0	0	0	0	0	0	0	0	0	0
	G6	24	0	0	0	6	9	4	3	0	0	0	0	0	0	0	0	0	0	0	0	0	0	0	0	0	0
	G7	19	0	0	0	4	5	4	3	1	0	0	0	0	0	0	0	0	0	0	0	0	0	0	0	0	0
	G8	48	0	0	0	14	7	17	4	1	0	0	0	0	0	0	0	0	0	0	0	0	0	0	0	0	0
	G9	146	0	0	0	1	16	17	30	45	18	4	0	0	0	0	0	0	0	0	0	0	0	0	0	0	0
	G10	9	0	0	0	1	3	1	2	0	1	0	0	0	0	0	0	0	0	0	0	0	0	0	0	0	0
	G11	0	0	0	0	0	0	0	0	0	0	0	0	0	0	0	0	0	0	0	0	0	0	0	0	0	0
	G12	0	0	0	0	0	0	0	0	0	0	0	0	0	0	0	0	0	0	0	0	0	0	0	0	0	0
	H1	36	0	0	0	5	9	8	7	3	0	0	0	0	0	0	0	0	0	0	0	0	0	0	0	0	0
	H2	20	0	0	0	3	6	5	2	2	0	0	0	0	0	0	0	0	0	0	0	0	0	0	0	0	0
	H3	17	0	0	0	3	3	6	2	1	0	0	0	0	0	0	0	0	0	0	0	0	0	0	0	0	0
	H4	22	0	0	0	4	3	5	4	2	2	0	0	0	0	0	0	0	0	0	0	0	0	0	0	0	0
	H5	137	0	0	0	7	17	28	29	32	9	1	0	0	0	0	0	0	0	0	0	0	0	0	0	0	0
	H6	20	0	0	0	2	6	3	6	1	0	0	0	0	0	0	0	0	0	0	0	0	0	0	0	0	0
	H7	187	0	0	0	7	24	34	44	45	9	5	0	0	0	0	0	0	0	0	0	0	0	0	0	0	0
	H8	20	0	0	0	4	4	3	6	1	0	0	0	0	0	0	0	0	0	0	0	0	0	0	0	0	0
	H9	16	0	0	0	0	6	5	1	2	0	0	0	0	0	0	0	0	0	0	0	0	0	0	0	0	0
	H10	120	0	0	0	4	23	24	24	24	9	0	0	0	0	0	0	0	0	0	0	0	0	0	0	0	0
	H11	0	0	0	0	0	0	0	0	0	0	0	0	0	0	0	0	0	0	0	0	0	0	0	0	0	0
	H12	0	0	0	0	0	0	0	0	0	0	0	0	0	0	0	0	0	0	0	0	0	0	0	0	0	0
			_______________________________________________________________________________________________________________________________________________________________________________________________________________________________________________________________
		Well areas covered (%)
		1	2	3	4	5	6	7	8	9	10	11	12
		________________________________________________________________________________________________________________________
	A	2.68279	0.624744	0.884597	1.08373	0.814027	1.98747	0.404278	1.04543	0.974315	0.743456	0	0
	B	0.635685	1.10287	2.20794	2.3075	0.730326	0.612708	1.36109	14.1886	2.88082	4.70801	0	0
	C	2.19645	0.164665	0.42616	1.7216	0.824421	2.58213	0.768621	8.26117	2.20903	1.05145	0	0
	D	1.37531	0.676167	0.380207	0.479225	0.36106	1.76974	30.1989	16.9906	0.775732	0.692579	0	0
	E	0.774091	0.690938	0.842474	0.697503	0.538855	0.641702	1.29982	1.40485	0.365984	0.614349	0	0
	F	4.47496	0.311278	9.8367	1.50715	1.77029	3.93665	1.48636	9.12005	1.00112	1.60672	0	0
	G	1.04325	0.586996	2.76375	18.6624	0.687109	1.24019	0.955168	2.44099	15.5464	0.642797	0	0
	H	2.19426	1.26316	1.14664	1.54709	11.2131	1.40813	17.1071	1.27903	0.945321	9.61077	0	0
		________________________________________________________________________________________________________________________
		Total intensity of all foreground objects per well (%)
		1	2	3	4	5	6	7	8	9	10	11	12
		________________________________________________________________________________________________________________________
	A	0.950878	0.210807	0.321747	0.346208	0.278093	0.732554	0.131684	0.341002	0.347888	0.272456	0	0
	B	0.213259	0.378929	0.778515	0.769853	0.246339	0.223575	0.475718	3.91765	0.961381	1.62074	0	0
	C	0.666728	0.0487829	0.137757	0.507501	0.275472	0.866108	0.269248	2.19329	0.638276	0.369919	0	0
	D	0.486325	0.239809	0.12481	0.16211	0.125508	0.664011	6.88689	4.57598	0.257154	0.263109	0	0
	E	0.285805	0.241602	0.258343	0.246262	0.189376	0.240028	0.479297	0.433643	0.11865	0.221863	0	0
	F	1.48255	0.101589	2.2016	0.475765	0.636614	1.29545	0.484976	2.20652	0.332319	0.583295	0	0
	G	0.335428	0.196194	0.825062	5.41966	0.254337	0.427173	0.3385	0.729208	4.73762	0.23821	0	0
	H	0.757881	0.418655	0.356188	0.553406	3.54336	0.47715	4.15068	0.407828	0.357769	3.02124	0	0
		________________________________________________________________________________________________________________________
Plate2
	Software version: ImmunoSpot 5.1.36
	Counted: Fri Nov 06 11:23:21 2020
	C:\Users\Admin\Desktop\Ozono\20201106 plate#2\counted\20201106 plate#2.xls
	Counting window size: 519x519
	Assay: 1
	Counting Mask Size(%): 90
	Normalize Counts of Mask: On
	Sensitivity: 156
	Min. SpotSize: 0.0051 Sq.mm
	Max. SpotSize: 9.6296 Sq.mm
	Oversized Spots were Estimated
	Spot Separation: 1.00
	Diffuseness: Normal
	Overdeveloped Area Handling was Active (Auto Areas: Estimated, Manual Areas: Normalized)
	Objects: Detailed
	Background Balance was On
	Background Balance: 80
	Fill Holes was Off
	Hair Removal was Off
	Audit Spots was Inactive
		Spot counts															Mean spot sizes (1E-3 Sq.mm)
		1	2	3	4	5	6	7	8	9	10	11	12				1	2	3	4	5	6	7	8	9	10
		________________________________________________________________________________________________________________________															________________________________________________________________________________________________________________________
	A	23	7	9	10	11	20	8	16	9	11	0	0			A	11.3312	11.6739	13.1472	9.3076	11.6665	12.2748	9.4201	13.5654	8.84865	15.3216
	B	8	18	24	21	19	8	26	122	19	18	0	0			B	11.7219	11.8278	11.6604	13.1167	11.6761	10.4325	9.97609	15.1806	12.2597	17.8513
	C	32	4	8	26	17	38	6	90	24	7	0	0			C	11.9993	13.9864	11.0718	10.6831	15.2818	12.1412	14.0535	17.2755	10.8466	13.5388
	D	18	12	1	7	6	12	244	159	12	4	0	0			D	14.0843	12.2944	25.5859	7.26041	9.65239	11.9282	22.8279	24.7278	11.1958	11.7859
	E	6	12	17	11	1	9	17	16	10	13	0	0			E	16.0825	14.7832	9.86129	10.3088	17.5296	10.6296	13.1882	10.2886	11.1393	10.2877
	F	44	2	98	17	27	51	21	119	20	23	0	0			F	13.8185	15.2918	12.8997	10.3884	12.0376	13.3993	13.211	13.5405	12.5815	11.0576
	G	13	6	31	124	7	21	10	42	120	11	0	0			G	11.015	8.39922	12.7875	20.8791	7.55879	12.8105	12.3246	10.2527	21.439	12.308
	H	13	21	12	23	120	11	151	4	13	81	0	0			H	13.9988	13.207	12.9183	11.221	17.1062	12.7406	18.5229	8.27987	9.22475	16.5149
		________________________________________________________________________________________________________________________															________________________________________________________________________________________________________________________
						Histogram Distribution (Log Sq.mm.)
			-3	-2.8	-2.6	-2.4	-2.2	-2	-1.8	-1.6	-1.4	-1.2	-1	-0.8	-0.6	-0.4	-0.2	0	0.2	0.4	0.6	0.8	1	1.2	1.4	1.6
			_______________________________________________________________________________________________________________________________________________________________________________________________________________________________________________________________
	A1	23	0	0	0	4	8	5	4	0	0	0	0	0	0	0	0	0	0	0	0	0	0	0	0	0
	A2	7	0	0	0	1	4	0	0	1	0	0	0	0	0	0	0	0	0	0	0	0	0	0	0	0
	A3	9	0	0	0	3	2	0	1	2	0	0	0	0	0	0	0	0	0	0	0	0	0	0	0	0
	A4	10	0	0	0	2	3	4	0	0	0	0	0	0	0	0	0	0	0	0	0	0	0	0	0	0
	A5	11	0	0	0	4	3	1	1	1	0	0	0	0	0	0	0	0	0	0	0	0	0	0	0	0
	A6	20	0	0	0	4	4	6	3	1	0	0	0	0	0	0	0	0	0	0	0	0	0	0	0	0
	A7	8	0	0	0	1	4	2	0	0	0	0	0	0	0	0	0	0	0	0	0	0	0	0	0	0
	A8	16	0	0	0	2	4	3	3	2	0	0	0	0	0	0	0	0	0	0	0	0	0	0	0	0
	A9	9	0	0	0	1	4	3	0	0	0	0	0	0	0	0	0	0	0	0	0	0	0	0	0	0
	A10	11	0	0	0	2	2	2	3	1	0	0	0	0	0	0	0	0	0	0	0	0	0	0	0	0
	A11	0	0	0	0	0	0	0	0	0	0	0	0	0	0	0	0	0	0	0	0	0	0	0	0	0
	A12	0	0	0	0	0	0	0	0	0	0	0	0	0	0	0	0	0	0	0	0	0	0	0	0	0
	B1	8	0	0	0	1	2	3	1	0	0	0	0	0	0	0	0	0	0	0	0	0	0	0	0	0
	B2	18	0	0	0	3	4	7	1	1	0	0	0	0	0	0	0	0	0	0	0	0	0	0	0	0
	B3	24	0	0	0	8	5	3	5	1	0	0	0	0	0	0	0	0	0	0	0	0	0	0	0	0
	B4	21	0	0	0	1	6	6	5	1	0	0	0	0	0	0	0	0	0	0	0	0	0	0	0	0
	B5	19	0	0	0	3	7	4	1	2	0	0	0	0	0	0	0	0	0	0	0	0	0	0	0	0
	B6	8	0	0	0	0	5	1	1	0	0	0	0	0	0	0	0	0	0	0	0	0	0	0	0	0
	B7	26	0	0	0	5	7	10	1	0	0	0	0	0	0	0	0	0	0	0	0	0	0	0	0	0
	B8	122	0	0	0	5	33	35	23	12	2	0	0	0	0	0	0	0	0	0	0	0	0	0	0	0
	B9	19	0	0	0	4	4	5	3	1	0	0	0	0	0	0	0	0	0	0	0	0	0	0	0	0
	B10	18	0	0	0	1	2	4	5	4	0	0	0	0	0	0	0	0	0	0	0	0	0	0	0	0
	B11	0	0	0	0	0	0	0	0	0	0	0	0	0	0	0	0	0	0	0	0	0	0	0	0	0
	B12	0	0	0	0	0	0	0	0	0	0	0	0	0	0	0	0	0	0	0	0	0	0	0	0	0
	C1	32	0	0	0	5	9	7	8	0	0	0	0	0	0	0	0	0	0	0	0	0	0	0	0	0
	C2	4	0	0	0	0	2	1	1	0	0	0	0	0	0	0	0	0	0	0	0	0	0	0	0	0
	C3	8	0	0	0	0	2	5	0	0	0	0	0	0	0	0	0	0	0	0	0	0	0	0	0	0
	C4	26	0	0	0	3	11	6	2	1	0	0	0	0	0	0	0	0	0	0	0	0	0	0	0	0
	C5	17	0	0	0	3	2	4	5	1	0	0	0	0	0	0	0	0	0	0	0	0	0	0	0	0
	C6	38	0	0	0	5	14	9	4	2	0	0	0	0	0	0	0	0	0	0	0	0	0	0	0	0
	C7	6	0	0	0	0	1	3	0	1	0	0	0	0	0	0	0	0	0	0	0	0	0	0	0	0
	C8	90	0	0	0	3	19	26	20	8	5	0	0	0	0	0	0	0	0	0	0	0	0	0	0	0
	C9	24	0	0	0	3	6	9	4	0	0	0	0	0	0	0	0	0	0	0	0	0	0	0	0	0
	C10	7	0	0	0	1	2	1	2	0	0	0	0	0	0	0	0	0	0	0	0	0	0	0	0	0
	C11	0	0	0	0	0	0	0	0	0	0	0	0	0	0	0	0	0	0	0	0	0	0	0	0	0
	C12	0	0	0	0	0	0	0	0	0	0	0	0	0	0	0	0	0	0	0	0	0	0	0	0	0
	D1	18	0	0	0	2	4	6	2	2	0	0	0	0	0	0	0	0	0	0	0	0	0	0	0	0
	D2	12	0	0	0	2	3	3	3	0	0	0	0	0	0	0	0	0	0	0	0	0	0	0	0	0
	D3	1	0	0	0	0	0	0	0	1	0	0	0	0	0	0	0	0	0	0	0	0	0	0	0	0
	D4	7	0	0	0	4	1	1	0	0	0	0	0	0	0	0	0	0	0	0	0	0	0	0	0	0
	D5	6	0	0	0	2	0	3	0	0	0	0	0	0	0	0	0	0	0	0	0	0	0	0	0	0
	D6	12	0	0	0	2	5	1	3	0	0	0	0	0	0	0	0	0	0	0	0	0	0	0	0	0
	D7	244	0	0	0	15	24	52	58	42	23	4	2	0	0	0	0	0	0	0	0	0	0	0	0	0
	D8	159	0	0	0	5	19	30	29	35	23	2	0	0	0	0	0	0	0	0	0	0	0	0	0	0
	D9	12	0	0	0	3	3	3	2	0	0	0	0	0	0	0	0	0	0	0	0	0	0	0	0	0
	D10	4	0	0	0	1	1	1	1	0	0	0	0	0	0	0	0	0	0	0	0	0	0	0	0	0
	D11	0	0	0	0	0	0	0	0	0	0	0	0	0	0	0	0	0	0	0	0	0	0	0	0	0
	D12	0	0	0	0	0	0	0	0	0	0	0	0	0	0	0	0	0	0	0	0	0	0	0	0	0
	E1	6	0	0	0	1	0	1	3	0	0	0	0	0	0	0	0	0	0	0	0	0	0	0	0	0
	E2	12	0	0	0	1	3	4	2	1	0	0	0	0	0	0	0	0	0	0	0	0	0	0	0	0
	E3	17	0	0	0	5	5	3	2	0	0	0	0	0	0	0	0	0	0	0	0	0	0	0	0	0
	E4	11	0	0	0	1	4	3	2	0	0	0	0	0	0	0	0	0	0	0	0	0	0	0	0	0
	E5	1	0	0	0	0	0	0	1	0	0	0	0	0	0	0	0	0	0	0	0	0	0	0	0	0
	E6	9	0	0	0	0	4	4	0	0	0	0	0	0	0	0	0	0	0	0	0	0	0	0	0	0
	E7	17	0	0	0	2	5	4	2	2	0	0	0	0	0	0	0	0	0	0	0	0	0	0	0	0
	E8	16	0	0	0	4	4	5	0	1	0	0	0	0	0	0	0	0	0	0	0	0	0	0	0	0
	E9	10	0	0	0	1	1	7	0	0	0	0	0	0	0	0	0	0	0	0	0	0	0	0	0	0
	E10	13	0	0	0	4	5	1	1	1	0	0	0	0	0	0	0	0	0	0	0	0	0	0	0	0
	E11	0	0	0	0	0	0	0	0	0	0	0	0	0	0	0	0	0	0	0	0	0	0	0	0	0
	E12	0	0	0	0	0	0	0	0	0	0	0	0	0	0	0	0	0	0	0	0	0	0	0	0	0
	F1	44	0	0	0	5	14	13	5	2	0	1	0	0	0	0	0	0	0	0	0	0	0	0	0	0
	F2	2	0	0	0	0	0	1	1	0	0	0	0	0	0	0	0	0	0	0	0	0	0	0	0	0
	F3	98	0	0	0	11	29	24	20	4	0	0	0	0	0	0	0	0	0	0	0	0	0	0	0	0
	F4	17	0	0	0	3	7	2	3	0	0	0	0	0	0	0	0	0	0	0	0	0	0	0	0	0
	F5	27	0	0	0	6	8	4	4	2	0	0	0	0	0	0	0	0	0	0	0	0	0	0	0	0
	F6	51	0	0	0	4	19	9	10	4	0	0	0	0	0	0	0	0	0	0	0	0	0	0	0	0
	F7	21	0	0	0	0	8	5	6	0	0	0	0	0	0	0	0	0	0	0	0	0	0	0	0	0
	F8	119	0	0	0	17	28	32	21	7	2	0	0	0	0	0	0	0	0	0	0	0	0	0	0	0
	F9	20	0	0	0	2	8	4	3	1	0	0	0	0	0	0	0	0	0	0	0	0	0	0	0	0
	F10	23	0	0	0	6	4	8	3	0	0	0	0	0	0	0	0	0	0	0	0	0	0	0	0	0
	F11	0	0	0	0	0	0	0	0	0	0	0	0	0	0	0	0	0	0	0	0	0	0	0	0	0
	F12	0	0	0	0	0	0	0	0	0	0	0	0	0	0	0	0	0	0	0	0	0	0	0	0	0
	G1	13	0	0	0	0	6	4	2	0	0	0	0	0	0	0	0	0	0	0	0	0	0	0	0	0
	G2	6	0	0	0	2	2	1	0	0	0	0	0	0	0	0	0	0	0	0	0	0	0	0	0	0
	G3	31	0	0	0	3	10	9	4	2	0	0	0	0	0	0	0	0	0	0	0	0	0	0	0	0
	G4	124	0	0	0	8	23	25	25	17	12	2	0	0	0	0	0	0	0	0	0	0	0	0	0	0
	G5	7	0	0	0	1	5	0	0	0	0	0	0	0	0	0	0	0	0	0	0	0	0	0	0	0
	G6	21	0	0	0	2	5	6	5	1	0	0	0	0	0	0	0	0	0	0	0	0	0	0	0	0
	G7	10	0	0	0	3	0	4	2	0	0	0	0	0	0	0	0	0	0	0	0	0	0	0	0	0
	G8	42	0	0	0	10	14	8	6	0	0	0	0	0	0	0	0	0	0	0	0	0	0	0	0	0
	G9	120	0	0	0	3	16	23	31	24	11	0	0	0	0	0	0	0	0	0	0	0	0	0	0	0
	G10	11	0	0	0	2	1	3	4	0	0	0	0	0	0	0	0	0	0	0	0	0	0	0	0	0
	G11	0	0	0	0	0	0	0	0	0	0	0	0	0	0	0	0	0	0	0	0	0	0	0	0	0
	G12	0	0	0	0	0	0	0	0	0	0	0	0	0	0	0	0	0	0	0	0	0	0	0	0	0
	H1	13	0	0	0	3	0	6	2	1	0	0	0	0	0	0	0	0	0	0	0	0	0	0	0	0
	H2	21	0	0	0	2	8	4	3	1	1	0	0	0	0	0	0	0	0	0	0	0	0	0	0	0
	H3	12	0	0	0	1	5	2	1	2	0	0	0	0	0	0	0	0	0	0	0	0	0	0	0	0
	H4	23	0	0	0	1	9	9	1	1	0	0	0	0	0	0	0	0	0	0	0	0	0	0	0	0
	H5	120	0	0	0	16	25	25	19	15	8	0	0	0	0	0	0	0	0	0	0	0	0	0	0	0
	H6	11	0	0	0	0	3	4	3	0	0	0	0	0	0	0	0	0	0	0	0	0	0	0	0	0
	H7	151	0	0	0	5	28	29	45	23	5	1	0	0	0	0	0	0	0	0	0	0	0	0	0	0
	H8	4	0	0	0	0	4	0	0	0	0	0	0	0	0	0	0	0	0	0	0	0	0	0	0	0
	H9	13	0	0	0	1	7	4	0	0	0	0	0	0	0	0	0	0	0	0	0	0	0	0	0	0
	H10	81	0	0	0	11	13	19	17	10	3	0	0	0	0	0	0	0	0	0	0	0	0	0	0	0
	H11	0	0	0	0	0	0	0	0	0	0	0	0	0	0	0	0	0	0	0	0	0	0	0	0	0
	H12	0	0	0	0	0	0	0	0	0	0	0	0	0	0	0	0	0	0	0	0	0	0	0	0	0
			_______________________________________________________________________________________________________________________________________________________________________________________________________________________________________________________________
		Well areas covered (%)
		1	2	3	4	5	6	7	8	9	10	11	12
		________________________________________________________________________________________________________________________
	A	1.14117	0.456249	0.571132	0.554173	0.646079	1.17509	0.444761	0.970486	0.557455	0.762056	0	0
	B	0.608332	1.03942	1.25605	1.13679	1.08045	0.544326	1.07005	7.79343	1.145	1.51262	0	0
	C	1.85344	0.315654	0.515878	1.52247	1.09576	2.15925	0.50439	6.31637	1.50223	0.418502	0	0
	D	1.24073	0.671791	0.20296	0.401543	0.253289	0.723215	22.6883	15.7499	0.646079	0.378566	0	0
	E	0.480867	0.927268	0.984163	0.566755	0.202413	0.596296	0.960639	0.972127	0.631855	0.658114	0	0
	F	2.65434	0.167401	5.96296	0.950245	1.54764	3.29659	1.2183	7.3897	1.21229	1.22487	0	0
	G	0.771903	0.37036	1.98419	10.2563	0.26806	1.19588	0.523537	1.96887	9.99371	0.608879	0	0
	H	0.88405	1.16141	0.862715	1.10506	8.57573	0.732515	11.4084	0.243442	0.634591	5.37651	0	0
		________________________________________________________________________________________________________________________
		Total intensity of all foreground objects per well (%)
		1	2	3	4	5	6	7	8	9	10	11	12
		________________________________________________________________________________________________________________________
	A	0.406675	0.171709	0.221463	0.18014	0.224635	0.44633	0.15403	0.342976	0.189077	0.290803	0	0
	B	0.215357	0.371027	0.453114	0.39884	0.37937	0.191069	0.376716	2.35988	0.393077	0.555471	0	0
	C	0.613717	0.118623	0.177651	0.4615	0.392845	0.733854	0.169294	1.84997	0.457365	0.15003	0	0
	D	0.456203	0.244157	0.0756502	0.128165	0.0874731	0.258491	5.61296	4.23361	0.218405	0.138295	0	0
	E	0.176772	0.34607	0.295729	0.182867	0.067659	0.212617	0.353741	0.306869	0.214671	0.24249	0	0
	F	0.934545	0.0607123	1.40457	0.306067	0.555763	1.05843	0.413077	1.78895	0.413071	0.433106	0	0
	G	0.2705	0.126824	0.591187	3.26821	0.0873866	0.402477	0.18546	0.5851	3.25017	0.229652	0	0
	H	0.313994	0.398013	0.285871	0.395233	2.84198	0.256637	3.01929	0.0710297	0.230895	1.73112	0	0
		________________________________________________________________________________________________________________________
Plate3	Software version: ImmunoSpot 5.1.36
	Counted: Fri Nov 06 11:25:31 2020
	C:\Users\Admin\Desktop\Ozono\20201106 plate#3\counted\20201106 plate#3.xls
	Counting window size: 519x519
	Assay: 1
	Counting Mask Size(%): 90
	Normalize Counts of Mask: On
	Sensitivity: 156
	Min. SpotSize: 0.0051 Sq.mm
	Max. SpotSize: 9.6296 Sq.mm
	Oversized Spots were Estimated
	Spot Separation: 1.00
	Diffuseness: Normal
	Overdeveloped Area Handling was Active (Auto Areas: Estimated, Manual Areas: Normalized)
	Objects: Detailed
	Background Balance was On
	Background Balance: 80
	Fill Holes was Off
	Hair Removal was Off
	Audit Spots was Inactive
		Spot counts															Mean spot sizes (1E-3 Sq.mm)
		1	2	3	4	5	6	7	8	9	10	11	12				1	2	3	4	5	6	7	8	9	10	11	12
		________________________________________________________________________________________________________________________															________________________________________________________________________________________________________________________
	A	26	6	9	12	11	14	10	13	16	12	0	0			A	12.1101	10.8758	14.7323	14.3831	14.9188	15.5443	7.13609	9.19989	9.83038	15.6783	0	0
	B	17	22	47	28	18	8	16	197	36	29	0	0			B	10.8161	12.2334	16.3681	14.3191	9.99088	7.64048	12.1268	18.6418	16.5412	21.1704	0	0
	C	56	7	4	37	9	28	6	102	48	19	0	0			C	11.2711	10.7291	14.2661	10.7867	11.1051	10.9086	7.51902	17.3091	10.9254	15.8578	0	0
	D	22	13	7	4	4	20	250	184	8	6	0	0			D	11.8903	13.5326	11.4999	7.4034	10.3126	12.7431	23.715	22.1343	9.23893	9.27944	0	0
	E	9	21	16	4	4	8	19	17	6	4	0	0			E	10.8534	13.5996	9.67054	7.51527	10.0142	10.9973	15.6077	11.4725	9.86127	18.1078	0	0
	F	70	1	99	20	18	56	24	111	16	18	0	0			F	14.7199	8.8766	11.2167	11.0855	12.266	14.4503	13.0709	12.9607	8.14134	12.4152	0	0
	G	26	6	36	171	12	20	14	38	149	14	0	0			G	11.6561	11.9947	10.0515	23.521	10.6872	10.5384	10.0529	9.72131	22.3894	13.3982	0	0
	H	39	13	17	14	150	24	160	14	12	148	0	0			H	13.3481	13.1596	12.4472	13.9663	18.4242	15.2477	19.7271	11.6079	13.1014	19.3536	0	0
		________________________________________________________________________________________________________________________															________________________________________________________________________________________________________________________
						Histogram Distribution (Log Sq.mm.)
			-3	-2.8	-2.6	-2.4	-2.2	-2	-1.8	-1.6	-1.4	-1.2	-1	-0.8	-0.6	-0.4	-0.2	0	0.2	0.4	0.6	0.8	1	1.2	1.4	1.6	1.8	2
			_______________________________________________________________________________________________________________________________________________________________________________________________________________________________________________________________
	A1	26	0	0	0	4	6	7	5	1	0	0	0	0	0	0	0	0	0	0	0	0	0	0	0	0	0
	A2	6	0	0	0	1	3	0	0	1	0	0	0	0	0	0	0	0	0	0	0	0	0	0	0	0	0
	A3	9	0	0	0	1	1	4	1	1	0	0	0	0	0	0	0	0	0	0	0	0	0	0	0	0	0
	A4	12	0	0	0	1	3	3	2	2	0	0	0	0	0	0	0	0	0	0	0	0	0	0	0	0	0
	A5	11	0	0	0	1	1	4	3	1	0	0	0	0	0	0	0	0	0	0	0	0	0	0	0	0	0
	A6	14	0	0	0	3	2	2	4	2	0	0	0	0	0	0	0	0	0	0	0	0	0	0	0	0	0
	A7	10	0	0	0	3	6	0	0	0	0	0	0	0	0	0	0	0	0	0	0	0	0	0	0	0	0
	A8	13	0	0	0	4	5	1	2	0	0	0	0	0	0	0	0	0	0	0	0	0	0	0	0	0	0
	A9	16	0	0	0	3	4	6	1	0	0	0	0	0	0	0	0	0	0	0	0	0	0	0	0	0	0
	A10	12	0	0	0	0	3	2	5	1	0	0	0	0	0	0	0	0	0	0	0	0	0	0	0	0	0
	A11	0	0	0	0	0	0	0	0	0	0	0	0	0	0	0	0	0	0	0	0	0	0	0	0	0	0
	A12	0	0	0	0	0	0	0	0	0	0	0	0	0	0	0	0	0	0	0	0	0	0	0	0	0	0
	B1	17	0	0	0	2	7	4	1	1	0	0	0	0	0	0	0	0	0	0	0	0	0	0	0	0	0
	B2	22	0	0	0	2	6	9	3	0	0	0	0	0	0	0	0	0	0	0	0	0	0	0	0	0	0
	B3	47	0	0	0	6	10	7	12	5	2	0	0	0	0	0	0	0	0	0	0	0	0	0	0	0	0
	B4	28	0	0	0	4	7	6	4	4	0	0	0	0	0	0	0	0	0	0	0	0	0	0	0	0	0
	B5	18	0	0	0	4	6	2	4	0	0	0	0	0	0	0	0	0	0	0	0	0	0	0	0	0	0
	B6	8	0	0	0	3	4	0	0	0	0	0	0	0	0	0	0	0	0	0	0	0	0	0	0	0	0
	B7	16	0	0	0	1	5	3	5	0	0	0	0	0	0	0	0	0	0	0	0	0	0	0	0	0	0
	B8	197	0	0	0	12	34	41	39	44	7	0	0	0	0	0	0	0	0	0	0	0	0	0	0	0	0
	B9	36	0	0	0	3	4	9	12	4	0	0	0	0	0	0	0	0	0	0	0	0	0	0	0	0	0
	B10	29	0	0	0	2	4	5	4	8	3	0	0	0	0	0	0	0	0	0	0	0	0	0	0	0	0
	B11	0	0	0	0	0	0	0	0	0	0	0	0	0	0	0	0	0	0	0	0	0	0	0	0	0	0
	B12	0	0	0	0	0	0	0	0	0	0	0	0	0	0	0	0	0	0	0	0	0	0	0	0	0	0
	C1	56	0	0	0	6	19	17	6	2	0	0	0	0	0	0	0	0	0	0	0	0	0	0	0	0	0
	C2	7	0	0	0	0	4	1	1	0	0	0	0	0	0	0	0	0	0	0	0	0	0	0	0	0	0
	C3	4	0	0	0	0	2	0	2	0	0	0	0	0	0	0	0	0	0	0	0	0	0	0	0	0	0
	C4	37	0	0	0	7	11	11	1	3	0	0	0	0	0	0	0	0	0	0	0	0	0	0	0	0	0
	C5	9	0	0	0	3	0	3	2	0	0	0	0	0	0	0	0	0	0	0	0	0	0	0	0	0	0
	C6	28	0	0	0	5	6	10	4	0	0	0	0	0	0	0	0	0	0	0	0	0	0	0	0	0	0
	C7	6	0	0	0	1	4	0	0	0	0	0	0	0	0	0	0	0	0	0	0	0	0	0	0	0	0
	C8	102	0	0	0	5	20	27	23	14	3	0	0	0	0	0	0	0	0	0	0	0	0	0	0	0	0
	C9	48	0	0	0	9	15	15	3	0	1	0	0	0	0	0	0	0	0	0	0	0	0	0	0	0	0
	C10	19	0	0	0	2	2	5	7	1	0	0	0	0	0	0	0	0	0	0	0	0	0	0	0	0	0
	C11	0	0	0	0	0	0	0	0	0	0	0	0	0	0	0	0	0	0	0	0	0	0	0	0	0	0
	C12	0	0	0	0	0	0	0	0	0	0	0	0	0	0	0	0	0	0	0	0	0	0	0	0	0	0
	D1	22	0	0	0	4	3	8	5	0	0	0	0	0	0	0	0	0	0	0	0	0	0	0	0	0	0
	D2	13	0	0	0	1	2	8	0	1	0	0	0	0	0	0	0	0	0	0	0	0	0	0	0	0	0
	D3	7	0	0	0	0	3	2	1	0	0	0	0	0	0	0	0	0	0	0	0	0	0	0	0	0	0
	D4	4	0	0	0	0	4	0	0	0	0	0	0	0	0	0	0	0	0	0	0	0	0	0	0	0	0
	D5	4	0	0	0	1	1	1	1	0	0	0	0	0	0	0	0	0	0	0	0	0	0	0	0	0	0
	D6	20	0	0	0	4	3	5	5	1	0	0	0	0	0	0	0	0	0	0	0	0	0	0	0	0	0
	D7	250	0	0	0	12	32	43	47	60	27	4	0	0	0	0	0	0	0	0	0	0	0	0	0	0	0
	D8	184	0	0	0	13	25	30	42	34	19	3	0	0	0	0	0	0	0	0	0	0	0	0	0	0	0
	D9	8	0	0	0	0	5	1	1	0	0	0	0	0	0	0	0	0	0	0	0	0	0	0	0	0	0
	D10	6	0	0	0	1	1	3	0	0	0	0	0	0	0	0	0	0	0	0	0	0	0	0	0	0	0
	D11	0	0	0	0	0	0	0	0	0	0	0	0	0	0	0	0	0	0	0	0	0	0	0	0	0	0
	D12	0	0	0	0	0	0	0	0	0	0	0	0	0	0	0	0	0	0	0	0	0	0	0	0	0	0
	E1	9	0	0	0	2	3	2	0	1	0	0	0	0	0	0	0	0	0	0	0	0	0	0	0	0	0
	E2	21	0	0	0	1	6	7	3	2	0	0	0	0	0	0	0	0	0	0	0	0	0	0	0	0	0
	E3	16	0	0	0	5	5	1	3	0	0	0	0	0	0	0	0	0	0	0	0	0	0	0	0	0	0
	E4	4	0	0	0	2	1	1	0	0	0	0	0	0	0	0	0	0	0	0	0	0	0	0	0	0	0
	E5	4	0	0	0	1	1	2	0	0	0	0	0	0	0	0	0	0	0	0	0	0	0	0	0	0	0
	E6	8	0	0	0	2	2	2	1	0	0	0	0	0	0	0	0	0	0	0	0	0	0	0	0	0	0
	E7	19	0	0	0	0	4	7	4	2	0	0	0	0	0	0	0	0	0	0	0	0	0	0	0	0	0
	E8	17	0	0	0	5	2	6	1	1	0	0	0	0	0	0	0	0	0	0	0	0	0	0	0	0	0
	E9	6	0	0	0	2	1	1	1	0	0	0	0	0	0	0	0	0	0	0	0	0	0	0	0	0	0
	E10	4	0	0	0	1	1	0	1	0	1	0	0	0	0	0	0	0	0	0	0	0	0	0	0	0	0
	E11	0	0	0	0	0	0	0	0	0	0	0	0	0	0	0	0	0	0	0	0	0	0	0	0	0	0
	E12	0	0	0	0	0	0	0	0	0	0	0	0	0	0	0	0	0	0	0	0	0	0	0	0	0	0
	F1	70	0	0	0	6	15	26	7	8	1	0	0	0	0	0	0	0	0	0	0	0	0	0	0	0	0
	F2	1	0	0	0	0	1	0	0	0	0	0	0	0	0	0	0	0	0	0	0	0	0	0	0	0	0
	F3	99	0	0	0	12	38	24	12	3	0	0	0	0	0	0	0	0	0	0	0	0	0	0	0	0	0
	F4	20	0	0	0	6	5	3	4	0	0	0	0	0	0	0	0	0	0	0	0	0	0	0	0	0	0
	F5	18	0	0	0	4	7	2	0	3	0	0	0	0	0	0	0	0	0	0	0	0	0	0	0	0	0
	F6	56	0	0	0	4	13	14	14	5	0	0	0	0	0	0	0	0	0	0	0	0	0	0	0	0	0
	F7	24	0	0	0	3	6	7	4	2	0	0	0	0	0	0	0	0	0	0	0	0	0	0	0	0	0
	F8	111	0	0	0	19	24	33	16	8	0	0	0	0	0	0	0	0	0	0	0	0	0	0	0	0	0
	F9	16	0	0	0	3	8	3	0	0	0	0	0	0	0	0	0	0	0	0	0	0	0	0	0	0	0
	F10	18	0	0	0	3	5	2	5	1	0	0	0	0	0	0	0	0	0	0	0	0	0	0	0	0	0
	F11	0	0	0	0	0	0	0	0	0	0	0	0	0	0	0	0	0	0	0	0	0	0	0	0	0	0
	F12	0	0	0	0	0	0	0	0	0	0	0	0	0	0	0	0	0	0	0	0	0	0	0	0	0	0
	G1	26	0	0	0	2	11	3	6	1	0	0	0	0	0	0	0	0	0	0	0	0	0	0	0	0	0
	G2	6	0	0	0	2	0	1	2	0	0	0	0	0	0	0	0	0	0	0	0	0	0	0	0	0	0
	G3	36	0	0	0	10	10	6	6	0	0	0	0	0	0	0	0	0	0	0	0	0	0	0	0	0	0
	G4	171	0	0	0	13	16	26	40	37	18	4	0	0	0	0	0	0	0	0	0	0	0	0	0	0	0
	G5	12	0	0	0	3	3	4	1	0	0	0	0	0	0	0	0	0	0	0	0	0	0	0	0	0	0
	G6	20	0	0	0	5	6	5	1	1	0	0	0	0	0	0	0	0	0	0	0	0	0	0	0	0	0
	G7	14	0	0	0	4	3	5	1	0	0	0	0	0	0	0	0	0	0	0	0	0	0	0	0	0	0
	G8	38	0	0	0	6	17	8	2	1	0	0	0	0	0	0	0	0	0	0	0	0	0	0	0	0	0
	G9	149	0	0	0	7	19	24	31	39	14	0	0	0	0	0	0	0	0	0	0	0	0	0	0	0	0
	G10	14	0	0	0	2	5	1	4	1	0	0	0	0	0	0	0	0	0	0	0	0	0	0	0	0	0
	G11	0	0	0	0	0	0	0	0	0	0	0	0	0	0	0	0	0	0	0	0	0	0	0	0	0	0
	G12	0	0	0	0	0	0	0	0	0	0	0	0	0	0	0	0	0	0	0	0	0	0	0	0	0	0
	H1	39	0	0	0	8	10	8	5	3	1	0	0	0	0	0	0	0	0	0	0	0	0	0	0	0	0
	H2	13	0	0	0	1	5	2	3	1	0	0	0	0	0	0	0	0	0	0	0	0	0	0	0	0	0
	H3	17	0	0	0	1	8	2	3	1	0	0	0	0	0	0	0	0	0	0	0	0	0	0	0	0	0
	H4	14	0	0	0	1	5	3	3	1	0	0	0	0	0	0	0	0	0	0	0	0	0	0	0	0	0
	H5	150	0	0	0	10	27	33	35	22	7	1	0	0	0	0	0	0	0	0	0	0	0	0	0	0	0
	H6	24	0	0	0	3	3	9	5	0	2	0	0	0	0	0	0	0	0	0	0	0	0	0	0	0	0
	H7	160	0	0	0	9	27	30	37	30	11	0	0	0	0	0	0	0	0	0	0	0	0	0	0	0	0
	H8	14	0	0	0	2	3	6	1	1	0	0	0	0	0	0	0	0	0	0	0	0	0	0	0	0	0
	H9	12	0	0	0	0	2	6	3	0	0	0	0	0	0	0	0	0	0	0	0	0	0	0	0	0	0
	H10	148	0	0	0	7	26	35	31	25	8	1	0	0	0	0	0	0	0	0	0	0	0	0	0	0	0
	H11	0	0	0	0	0	0	0	0	0	0	0	0	0	0	0	0	0	0	0	0	0	0	0	0	0	0
	H12	0	0	0	0	0	0	0	0	0	0	0	0	0	0	0	0	0	0	0	0	0	0	0	0	0	0
			_______________________________________________________________________________________________________________________________________________________________________________________________________________________________________________________________
		Well areas covered (%)
		1	2	3	4	5	6	7	8	9	10	11	12
		________________________________________________________________________________________________________________________
	A	1.4612	0.475943	0.567302	0.855056	0.816762	0.928909	0.561284	0.698597	0.727591	0.851774	0	0
	B	0.930551	1.28833	3.03509	1.68714	0.741268	0.415766	0.923439	14.8642	2.45247	2.49186	0	0
	C	2.81299	0.431631	0.308542	1.96285	0.494543	1.59468	0.40209	6.998	2.36604	1.24949	0	0.0142236
	D	1.31896	0.882409	0.370907	0.268607	0.271342	1.14336	23.9126	16.1777	0.38349	0.343554	0.0186001	0.00164118
	E	0.596296	1.28067	0.797615	0.247819	0.269154	0.438196	1.27137	0.851227	0.298148	0.400996	0	0
	F	4.19924	0.12473	5.52258	1.12913	0.998386	3.42843	1.3682	6.66211	0.668508	1.03449	0	0
	G	1.45081	0.421784	1.79217	15.8462	0.546514	1.16032	0.634591	1.82007	13.4686	0.921251	0	0
	H	2.42676	0.803632	1.05692	0.996198	11.2005	1.61383	12.8833	0.799256	0.654285	11.2481	0	0
		________________________________________________________________________________________________________________________
		Total intensity of all foreground objects per well (%)
		1	2	3	4	5	6	7	8	9	10	11	12
		________________________________________________________________________________________________________________________
	A	0.515102	0.161509	0.204853	0.278576	0.288332	0.346186	0.191376	0.238401	0.237006	0.313231	0	0
	B	0.327039	0.416363	1.07015	0.559702	0.257502	0.149058	0.306685	4.07066	0.844185	0.92431	0	0
	C	0.931234	0.15034	0.104643	0.596775	0.168461	0.504851	0.12267	1.98641	0.716694	0.452436	0	0.00443142
	D	0.471461	0.299411	0.129858	0.0849526	0.0934317	0.421814	5.95796	4.53956	0.133291	0.113881	0.00541832	0.000450504
	E	0.210951	0.480259	0.255106	0.0776804	0.0906122	0.157024	0.455011	0.296917	0.105603	0.146128	0	0
	F	1.44584	0.041127	1.3906	0.36963	0.360402	1.1938	0.462247	1.69185	0.217783	0.380055	0	0
	G	0.505772	0.150395	0.570841	4.84227	0.196491	0.389452	0.224065	0.568541	4.24068	0.343641	0	0
	H	0.872454	0.259588	0.369195	0.362206	3.45986	0.573173	3.26287	0.247558	0.240039	3.5058	0	0
		________________________________________________________________________________________________________________________

## Sheet: Figure7c
Group	Number
non treat	41
	42
	43
	44
	45
	46
	47
	48
	49
	50
CFA+KLH (100ug/head) +vehicle	51
	52
	53
	54
	55
	56
	57
	58
	59
	60
CFA+KLH (100ug/head) +DQN0139	61
	62
	63
	64
	65
	66
	67
	68
	69
	70
CFA+KLH (100ug/head) +DONQ52	71
	72
	73
	74
	75
	76
	77
	78
	79
	80
#4,5,6	1	2	3	4	5	6	7	8	9	10	11	12
A	Medium					KLH 40 ug/mL (final 20ug/mL)
B
C
D
E
F
G
H
#Number	1	2	3	4	5	6	7	8	9	10	11	12
A	41	49	57	65	73	41	49	57	65	73
B	42	50	58	66	74	42	50	58	66	74
C	43	51	59	67	75	43	51	59	67	75
D	44	52	60	68	76	44	52	60	68	76
E	45	53	61	69	77	45	53	61	69	77
F	46	54	62	70	78	46	54	62	70	78
G	47	55	63	71	79	47	55	63	71	79
H	48	56	64	72	80	48	56	64	72	80
Plate4	Software version: ImmunoSpot 5.1.36
	Counted: Fri Nov 06 11:31:15 2020
	C:\Users\Admin\Desktop\Ozono\20201106 plate#4\counted\20201106 plate#4.xls
	Counting window size: 519x519
	Assay: 1
	Counting Mask Size(%): 90
	Normalize Counts of Mask: On
	Sensitivity: 179
	Min. SpotSize: 0.0051 Sq.mm
	Max. SpotSize: 9.6296 Sq.mm
	Oversized Spots were Estimated
	Spot Separation: 1.00
	Diffuseness: Normal
	Overdeveloped Area Handling was Active (Auto Areas: Estimated, Manual Areas: Normalized)
	Objects: Detailed
	Background Balance was On
	Background Balance: 80
	Fill Holes was Off
	Hair Removal was Off
	Audit Spots was Inactive
		Spot counts															Mean spot sizes (1E-3 Sq.mm)
		1	2	3	4	5	6	7	8	9	10	11	12				1	2	3	4	5	6	7	8	9	10	11	12
		________________________________________________________________________________________________________________________															________________________________________________________________________________________________________________________
	A	18	10	10	4	40	7	4	320	3	302	0	0			A	11.6972	9.43195	10.7249	7.38474	12.1754	10.7664	9.30553	18.1849	8.7523	17.7734	0	0
	B	20	11	2	34	4	16	4	459	30	261	0	0			B	11.3175	9.36148	6.63878	10.4287	10.6669	11.5514	8.83935	22.2873	10.9597	16.937	0	0
	C	23	3	84	21	8	14	421	572	17	361	0	0			C	11.4484	9.15014	14.2347	8.69211	10.0062	11.1948	20.5211	21.7214	9.51316	19.6516	0	0
	D	6	8	4	22	8	1	288	259	29	274	0	0			D	11.8903	7.03306	13.3709	11.2002	10.1128	7.83226	18.487	16.9485	10.7817	18.1723	0	0
	E	1	34	2	9	3	9	200	2	41	391	0	0			E	5.29612	16.4973	6.67609	9.34285	15.3415	11.2916	16.6361	11.7858	11.8302	20.4015	0	0
	F	8	11	2	20	8	4	340	2	14	396	0	0			F	13.7999	10.8012	7.98149	8.98437	11.2317	11.4501	24.5477	5.33339	7.37898	21.5098	0	0
	G	44	19	4	6	12	46	270	3	339	760	0	0			G	13.7029	13.3128	11.4315	9.07058	9.03937	14.2274	20.2267	7.90687	19.64	25.4589	0	0
	H	11	7	8	8	6	9	311	12	188	471	0	0			H	8.16051	7.35987	9.38813	15.2598	15.1874	8.58756	22.0509	9.77854	19.2842	24.2506	0	0
		________________________________________________________________________________________________________________________															________________________________________________________________________________________________________________________
						Histogram Distribution (Log Sq.mm.)
			-3	-2.8	-2.6	-2.4	-2.2	-2	-1.8	-1.6	-1.4	-1.2	-1	-0.8	-0.6	-0.4	-0.2	0	0.2	0.4	0.6	0.8	1	1.2	1.4	1.6	1.8	2
			_______________________________________________________________________________________________________________________________________________________________________________________________________________________________________________________________
	A1	18	0	0	0	5	1	7	2	1	0	0	0	0	0	0	0	0	0	0	0	0	0	0	0	0	0
	A2	10	0	0	0	5	1	2	1	0	0	0	0	0	0	0	0	0	0	0	0	0	0	0	0	0	0
	A3	10	0	0	0	2	2	4	1	0	0	0	0	0	0	0	0	0	0	0	0	0	0	0	0	0	0
	A4	4	0	0	0	2	1	1	0	0	0	0	0	0	0	0	0	0	0	0	0	0	0	0	0	0	0
	A5	40	0	0	0	8	10	9	7	2	0	0	0	0	0	0	0	0	0	0	0	0	0	0	0	0	0
	A6	7	0	0	0	1	3	0	2	0	0	0	0	0	0	0	0	0	0	0	0	0	0	0	0	0	0
	A7	4	0	0	0	2	1	0	1	0	0	0	0	0	0	0	0	0	0	0	0	0	0	0	0	0	0
	A8	320	0	0	0	20	59	67	80	46	15	1	0	0	0	0	0	0	0	0	0	0	0	0	0	0	0
	A9	3	0	0	0	2	0	1	0	0	0	0	0	0	0	0	0	0	0	0	0	0	0	0	0	0	0
	A10	302	0	0	0	23	59	62	68	50	8	2	0	0	0	0	0	0	0	0	0	0	0	0	0	0	0
	A11	0	0	0	0	0	0	0	0	0	0	0	0	0	0	0	0	0	0	0	0	0	0	0	0	0	0
	A12	0	0	0	0	0	0	0	0	0	0	0	0	0	0	0	0	0	0	0	0	0	0	0	0	0	0
	B1	20	0	0	0	4	7	4	2	1	0	0	0	0	0	0	0	0	0	0	0	0	0	0	0	0	0
	B2	11	0	0	0	2	4	3	1	0	0	0	0	0	0	0	0	0	0	0	0	0	0	0	0	0	0
	B3	2	0	0	0	1	1	0	0	0	0	0	0	0	0	0	0	0	0	0	0	0	0	0	0	0	0
	B4	34	0	0	0	7	10	11	2	1	0	0	0	0	0	0	0	0	0	0	0	0	0	0	0	0	0
	B5	4	0	0	0	0	3	0	1	0	0	0	0	0	0	0	0	0	0	0	0	0	0	0	0	0	0
	B6	16	0	0	0	4	3	4	3	0	0	0	0	0	0	0	0	0	0	0	0	0	0	0	0	0	0
	B7	4	0	0	0	1	1	2	0	0	0	0	0	0	0	0	0	0	0	0	0	0	0	0	0	0	0
	B8	459	0	0	0	26	59	85	110	84	37	12	0	0	0	0	0	0	0	0	0	0	0	0	0	0	0
	B9	30	0	0	0	5	9	7	6	0	0	0	0	0	0	0	0	0	0	0	0	0	0	0	0	0	0
	B10	261	0	0	0	22	58	58	49	41	6	1	0	0	0	0	0	0	0	0	0	0	0	0	0	0	0
	B11	0	0	0	0	0	0	0	0	0	0	0	0	0	0	0	0	0	0	0	0	0	0	0	0	0	0
	B12	0	0	0	0	0	0	0	0	0	0	0	0	0	0	0	0	0	0	0	0	0	0	0	0	0	0
	C1	23	0	0	0	6	5	6	3	1	0	0	0	0	0	0	0	0	0	0	0	0	0	0	0	0	0
	C2	3	0	0	0	1	1	1	0	0	0	0	0	0	0	0	0	0	0	0	0	0	0	0	0	0	0
	C3	84	0	0	0	5	19	21	27	4	0	0	0	0	0	0	0	0	0	0	0	0	0	0	0	0	0
	C4	21	0	0	0	7	7	4	1	0	0	0	0	0	0	0	0	0	0	0	0	0	0	0	0	0	0
	C5	8	0	0	0	2	3	0	2	0	0	0	0	0	0	0	0	0	0	0	0	0	0	0	0	0	0
	C6	14	0	0	0	2	2	7	2	0	0	0	0	0	0	0	0	0	0	0	0	0	0	0	0	0	0
	C7	421	0	0	0	30	62	88	85	78	31	5	0	0	0	0	0	0	0	0	0	0	0	0	0	0	0
	C8	572	0	0	0	28	83	111	123	108	57	5	0	0	0	0	0	0	0	0	0	0	0	0	0	0	0
	C9	17	0	0	0	3	6	4	2	0	0	0	0	0	0	0	0	0	0	0	0	0	0	0	0	0	0
	C10	361	0	0	0	25	54	77	80	66	22	1	0	0	0	0	0	0	0	0	0	0	0	0	0	0	0
	C11	0	0	0	0	0	0	0	0	0	0	0	0	0	0	0	0	0	0	0	0	0	0	0	0	0	0
	C12	0	0	0	0	0	0	0	0	0	0	0	0	0	0	0	0	0	0	0	0	0	0	0	0	0	0
	D1	6	0	0	0	1	3	0	0	1	0	0	0	0	0	0	0	0	0	0	0	0	0	0	0	0	0
	D2	8	0	0	0	5	0	2	0	0	0	0	0	0	0	0	0	0	0	0	0	0	0	0	0	0	0
	D3	4	0	0	0	0	1	1	2	0	0	0	0	0	0	0	0	0	0	0	0	0	0	0	0	0	0
	D4	22	0	0	0	7	3	6	3	1	0	0	0	0	0	0	0	0	0	0	0	0	0	0	0	0	0
	D5	8	0	0	0	0	4	2	1	0	0	0	0	0	0	0	0	0	0	0	0	0	0	0	0	0	0
	D6	1	0	0	0	0	1	0	0	0	0	0	0	0	0	0	0	0	0	0	0	0	0	0	0	0	0
	D7	288	0	0	0	16	54	59	70	45	14	1	0	0	0	0	0	0	0	0	0	0	0	0	0	0	0
	D8	259	0	0	0	17	50	61	63	31	10	1	0	0	0	0	0	0	0	0	0	0	0	0	0	0	0
	D9	29	0	0	0	5	8	8	5	0	0	0	0	0	0	0	0	0	0	0	0	0	0	0	0	0	0
	D10	274	0	0	0	17	49	61	76	32	8	4	0	0	0	0	0	0	0	0	0	0	0	0	0	0	0
	D11	0	0	0	0	0	0	0	0	0	0	0	0	0	0	0	0	0	0	0	0	0	0	0	0	0	0
	D12	0	0	0	0	0	0	0	0	0	0	0	0	0	0	0	0	0	0	0	0	0	0	0	0	0	0
	E1	1	0	0	0	1	0	0	0	0	0	0	0	0	0	0	0	0	0	0	0	0	0	0	0	0	0
	E2	34	0	0	0	2	8	7	8	6	0	0	0	0	0	0	0	0	0	0	0	0	0	0	0	0	0
	E3	2	0	0	0	0	2	0	0	0	0	0	0	0	0	0	0	0	0	0	0	0	0	0	0	0	0
	E4	9	0	0	0	2	3	3	0	0	0	0	0	0	0	0	0	0	0	0	0	0	0	0	0	0	0
	E5	3	0	0	0	0	0	1	2	0	0	0	0	0	0	0	0	0	0	0	0	0	0	0	0	0	0
	E6	9	0	0	0	1	3	3	1	0	0	0	0	0	0	0	0	0	0	0	0	0	0	0	0	0	0
	E7	200	0	0	0	10	39	55	50	21	5	0	0	0	0	0	0	0	0	0	0	0	0	0	0	0	0
	E8	2	0	0	0	0	0	2	0	0	0	0	0	0	0	0	0	0	0	0	0	0	0	0	0	0	0
	E9	41	0	0	0	6	15	6	8	2	0	0	0	0	0	0	0	0	0	0	0	0	0	0	0	0	0
	E10	391	0	0	0	26	65	71	96	58	30	6	0	0	0	0	0	0	0	0	0	0	0	0	0	0	0
	E11	0	0	0	0	0	0	0	0	0	0	0	0	0	0	0	0	0	0	0	0	0	0	0	0	0	0
	E12	0	0	0	0	0	0	0	0	0	0	0	0	0	0	0	0	0	0	0	0	0	0	0	0	0	0
	F1	8	0	0	0	1	1	2	3	0	0	0	0	0	0	0	0	0	0	0	0	0	0	0	0	0	0
	F2	11	0	0	0	3	4	1	1	1	0	0	0	0	0	0	0	0	0	0	0	0	0	0	0	0	0
	F3	2	0	0	0	0	2	0	0	0	0	0	0	0	0	0	0	0	0	0	0	0	0	0	0	0	0
	F4	20	0	0	0	5	7	6	0	0	0	0	0	0	0	0	0	0	0	0	0	0	0	0	0	0	0
	F5	8	0	0	0	0	4	1	2	0	0	0	0	0	0	0	0	0	0	0	0	0	0	0	0	0	0
	F6	4	0	0	0	1	0	3	0	0	0	0	0	0	0	0	0	0	0	0	0	0	0	0	0	0	0
	F7	340	0	0	0	16	38	62	73	66	43	8	0	0	0	0	0	0	0	0	0	0	0	0	0	0	0
	F8	2	0	0	0	2	0	0	0	0	0	0	0	0	0	0	0	0	0	0	0	0	0	0	0	0	0
	F9	14	0	0	0	4	9	0	0	0	0	0	0	0	0	0	0	0	0	0	0	0	0	0	0	0	0
	F10	396	0	0	0	14	57	86	82	77	38	2	0	0	0	0	0	0	0	0	0	0	0	0	0	0	0
	F11	0	0	0	0	0	0	0	0	0	0	0	0	0	0	0	0	0	0	0	0	0	0	0	0	0	0
	F12	0	0	0	0	0	0	0	0	0	0	0	0	0	0	0	0	0	0	0	0	0	0	0	0	0	0
	G1	44	0	0	0	6	12	9	8	5	0	0	0	0	0	0	0	0	0	0	0	0	0	0	0	0	0
	G2	19	0	0	0	2	2	8	4	1	0	0	0	0	0	0	0	0	0	0	0	0	0	0	0	0	0
	G3	4	0	0	0	0	1	3	0	0	0	0	0	0	0	0	0	0	0	0	0	0	0	0	0	0	0
	G4	6	0	0	0	2	1	2	0	0	0	0	0	0	0	0	0	0	0	0	0	0	0	0	0	0	0
	G5	12	0	0	0	3	6	1	0	1	0	0	0	0	0	0	0	0	0	0	0	0	0	0	0	0	0
	G6	46	0	0	0	4	8	16	8	5	0	0	0	0	0	0	0	0	0	0	0	0	0	0	0	0	0
	G7	270	0	0	0	14	45	66	51	45	20	2	0	0	0	0	0	0	0	0	0	0	0	0	0	0	0
	G8	3	0	0	0	1	1	1	0	0	0	0	0	0	0	0	0	0	0	0	0	0	0	0	0	0	0
	G9	339	0	0	0	24	61	67	72	56	21	4	0	0	0	0	0	0	0	0	0	0	0	0	0	0	0
	G10	760	0	0	0	32	92	138	148	149	89	34	2	0	0	0	0	0	0	0	0	0	0	0	0	0	0
	G11	0	0	0	0	0	0	0	0	0	0	0	0	0	0	0	0	0	0	0	0	0	0	0	0	0	0
	G12	0	0	0	0	0	0	0	0	0	0	0	0	0	0	0	0	0	0	0	0	0	0	0	0	0	0
	H1	11	0	0	0	3	6	1	0	0	0	0	0	0	0	0	0	0	0	0	0	0	0	0	0	0	0
	H2	7	0	0	0	3	2	1	0	0	0	0	0	0	0	0	0	0	0	0	0	0	0	0	0	0	0
	H3	8	0	0	0	0	4	3	0	0	0	0	0	0	0	0	0	0	0	0	0	0	0	0	0	0	0
	H4	8	0	0	0	0	2	2	3	0	0	0	0	0	0	0	0	0	0	0	0	0	0	0	0	0	0
	H5	6	0	0	0	1	0	3	0	1	0	0	0	0	0	0	0	0	0	0	0	0	0	0	0	0	0
	H6	9	0	0	0	2	4	2	0	0	0	0	0	0	0	0	0	0	0	0	0	0	0	0	0	0	0
	H7	311	0	0	0	22	57	49	61	48	37	6	0	0	0	0	0	0	0	0	0	0	0	0	0	0	0
	H8	12	0	0	0	1	6	3	1	0	0	0	0	0	0	0	0	0	0	0	0	0	0	0	0	0	0
	H9	188	0	0	0	7	38	38	44	29	12	1	0	0	0	0	0	0	0	0	0	0	0	0	0	0	0
	H10	471	0	0	0	17	63	89	103	85	51	13	3	0	0	0	0	0	0	0	0	0	0	0	0	0	0
	H11	0	0	0	0	0	0	0	0	0	0	0	0	0	0	0	0	0	0	0	0	0	0	0	0	0	0
	H12	0	0	0	0	0	0	0	0	0	0	0	0	0	0	0	0	0	0	0	0	0	0	0	0	0	0
			_______________________________________________________________________________________________________________________________________________________________________________________________________________________________________________________________
		Well areas covered (%)
		1	2	3	4	5	6	7	8	9	10	11	12
		________________________________________________________________________________________________________________________
	A	0.915233	0.565661	0.506031	0.225389	2.37096	0.436008	0.345195	25.4974	0.323313	23.2867	0	0
	B	1.13679	0.503843	0.176701	1.96614	0.283925	0.922345	0.33699	44.9646	1.77029	19.0405	0	0
	C	1.2555	0.174512	4.99685	1.08427	0.394978	0.974315	36.9146	55.8215	0.961733	30.8094	0	0
	D	0.34629	0.286113	0.321125	1.36929	0.374737	0.142783	22.0099	18.6537	1.67291	21.9125	0	0
	E	0.115977	2.39284	0.147159	0.474849	0.315654	0.482508	13.8302	0.251648	2.1122	34.0573	0	0
	F	0.433272	0.600126	0.170683	1.1625	0.501655	0.317842	34.6437	0.142236	0.857792	36.5114	0	0
	G	2.68169	1.36054	0.317842	0.307448	0.628026	2.80642	22.3863	0.243442	28.3689	97.948	0	0
	H	0.586449	0.300884	0.483602	0.556908	0.491261	0.457343	28.6468	0.635685	14.5644	50.2935	0	0
		________________________________________________________________________________________________________________________
		Total intensity of all foreground objects per well (%)
		1	2	3	4	5	6	7	8	9	10	11	12
		________________________________________________________________________________________________________________________
	A	0.250059	0.146416	0.151269	0.060698	0.690486	0.123362	0.0836807	5.09668	0.0764461	5.14234	0	0
	B	0.314342	0.13466	0.0467327	0.489326	0.0804653	0.273848	0.0903311	7.71908	0.434059	4.18407	0	0
	C	0.317466	0.0487401	1.37389	0.284917	0.105711	0.251137	6.79632	9.26054	0.235095	5.96491	0	0
	D	0.10402	0.0763196	0.0966987	0.363455	0.107964	0.0355619	4.7908	3.98148	0.425968	4.62958	0	0
	E	0.028462	0.717907	0.0384374	0.124261	0.0887689	0.138167	3.38893	0.0666103	0.535947	6.19187	0	0
	F	0.125736	0.17446	0.0445626	0.289033	0.142415	0.0856351	6.32243	0.034373	0.201711	6.89804	0	0
	G	0.767478	0.393478	0.0856263	0.0842711	0.166011	0.790316	4.54523	0.0652895	5.53417	16.8539	0	0
	H	0.166772	0.0782508	0.126774	0.172032	0.136959	0.111367	5.92966	0.16411	3.45163	8.72378	0	0
		________________________________________________________________________________________________________________________
Plate5
	Software version: ImmunoSpot 5.1.36
	Counted: Fri Nov 06 11:33:31 2020
	C:\Users\Admin\Desktop\Ozono\20201106 plate#5\counted\20201106 plate#5.xls
	Counting window size: 519x519
	Assay: 1
	Counting Mask Size(%): 90
	Normalize Counts of Mask: On
	Sensitivity: 179
	Min. SpotSize: 0.0051 Sq.mm
	Max. SpotSize: 9.6296 Sq.mm
	Oversized Spots were Estimated
	Spot Separation: 1.00
	Diffuseness: Normal
	Overdeveloped Area Handling was Active (Auto Areas: Estimated, Manual Areas: Normalized)
	Objects: Detailed
	Background Balance was On
	Background Balance: 80
	Fill Holes was Off
	Hair Removal was Off
	Audit Spots was Inactive
		Spot counts															Mean spot sizes (1E-3 Sq.mm)
		1	2	3	4	5	6	7	8	9	10	11	12				1	2	3	4	5	6	7	8	9	10	11	12
		________________________________________________________________________________________________________________________															________________________________________________________________________________________________________________________
	A	4	4	1	7	30	1	2	263	8	218	0	0			A	12.6996	8.48499	11.1145	8.1431	10.2939	14.3966	14.2847	19.1676	8.96188	16.9142	0	0
	B	11	6	6	22	8	8	8	398	18	216	0	0			B	8.89899	10.8608	11.7709	8.31716	12.1055	7.28882	13.2457	19.2789	8.67149	16.2565	0	0
	C	19	2	54	9	6	13	357	462	8	282	0	2			C	11.0311	16.0377	12.4617	9.76243	6.90732	11.7237	16.9222	17.3335	6.90518	15.8451	0	19.5064
	D	6	6	6	24	6	2	250	184	24	202	0	0			D	10.1596	6.44484	10.5475	8.54094	6.54927	6.78797	15.2719	15.8036	10.2871	15.1241	0	0
	E	1	44	0	4	4	0	164	1	33	327	0	0			E	5.37066	12.6492	0	8.05608	6.65743	0	14.938	5.22155	9.46094	16.3805	0	0
	F	4	6	6	21	6	1	300	3	20	328	0	0			F	8.44767	9.32419	8.19034	9.90524	13.8894	10.9652	18.4043	7.13608	8.76888	16.7564	0	0
	G	53	16	6	14	6	23	267	1	288	736	0	0			G	11.7874	11.5674	11.0697	12.1703	9.21976	10.7948	15.0487	5.29606	15.305	23.5602	0	0
	H	4	6	6	3	6	3	259	9	157	371	0	0			H	6.54555	10.9355	7.07144	10.4928	15.5007	7.31013	17.7508	6.48959	15.0019	19.6705	0	0
		________________________________________________________________________________________________________________________															________________________________________________________________________________________________________________________
						Histogram Distribution (Log Sq.mm.)
			-3	-2.8	-2.6	-2.4	-2.2	-2	-1.8	-1.6	-1.4	-1.2	-1	-0.8	-0.6	-0.4	-0.2	0	0.2	0.4	0.6	0.8	1	1.2	1.4	1.6	1.8	2
			_______________________________________________________________________________________________________________________________________________________________________________________________________________________________________________________________
	A1	4	0	0	0	1	0	2	1	0	0	0	0	0	0	0	0	0	0	0	0	0	0	0	0	0	0
	A2	4	0	0	0	1	2	1	0	0	0	0	0	0	0	0	0	0	0	0	0	0	0	0	0	0	0
	A3	1	0	0	0	0	0	1	0	0	0	0	0	0	0	0	0	0	0	0	0	0	0	0	0	0	0
	A4	7	0	0	0	0	5	1	0	0	0	0	0	0	0	0	0	0	0	0	0	0	0	0	0	0	0
	A5	30	0	0	0	6	8	10	3	0	0	0	0	0	0	0	0	0	0	0	0	0	0	0	0	0	0
	A6	1	0	0	0	0	0	1	0	0	0	0	0	0	0	0	0	0	0	0	0	0	0	0	0	0	0
	A7	2	0	0	0	0	0	1	1	0	0	0	0	0	0	0	0	0	0	0	0	0	0	0	0	0	0
	A8	263	0	0	0	22	39	61	56	38	20	1	0	0	0	0	0	0	0	0	0	0	0	0	0	0	0
	A9	8	0	0	0	2	3	1	1	0	0	0	0	0	0	0	0	0	0	0	0	0	0	0	0	0	0
	A10	218	0	0	0	16	38	62	40	31	9	0	0	0	0	0	0	0	0	0	0	0	0	0	0	0	0
	A11	0	0	0	0	0	0	0	0	0	0	0	0	0	0	0	0	0	0	0	0	0	0	0	0	0	0
	A12	0	0	0	0	0	0	0	0	0	0	0	0	0	0	0	0	0	0	0	0	0	0	0	0	0	0
	B1	11	0	0	0	4	3	3	0	0	0	0	0	0	0	0	0	0	0	0	0	0	0	0	0	0	0
	B2	6	0	0	0	1	1	2	1	0	0	0	0	0	0	0	0	0	0	0	0	0	0	0	0	0	0
	B3	6	0	0	0	1	1	2	1	0	0	0	0	0	0	0	0	0	0	0	0	0	0	0	0	0	0
	B4	22	0	0	0	7	9	4	0	0	0	0	0	0	0	0	0	0	0	0	0	0	0	0	0	0	0
	B5	8	0	0	0	0	3	3	0	1	0	0	0	0	0	0	0	0	0	0	0	0	0	0	0	0	0
	B6	8	0	0	0	2	4	1	0	0	0	0	0	0	0	0	0	0	0	0	0	0	0	0	0	0	0
	B7	8	0	0	0	1	2	1	3	0	0	0	0	0	0	0	0	0	0	0	0	0	0	0	0	0	0
	B8	398	0	0	0	19	76	90	81	65	24	3	0	0	0	0	0	0	0	0	0	0	0	0	0	0	0
	B9	18	0	0	0	6	6	3	0	1	0	0	0	0	0	0	0	0	0	0	0	0	0	0	0	0	0
	B10	216	0	0	0	13	51	48	53	25	4	0	0	0	0	0	0	0	0	0	0	0	0	0	0	0	0
	B11	0	0	0	0	0	0	0	0	0	0	0	0	0	0	0	0	0	0	0	0	0	0	0	0	0	0
	B12	0	0	0	0	0	0	0	0	0	0	0	0	0	0	0	0	0	0	0	0	0	0	0	0	0	0
	C1	19	0	0	0	3	7	3	4	0	0	0	0	0	0	0	0	0	0	0	0	0	0	0	0	0	0
	C2	2	0	0	0	0	1	0	1	0	0	0	0	0	0	0	0	0	0	0	0	0	0	0	0	0	0
	C3	54	0	0	0	7	18	11	10	2	1	0	0	0	0	0	0	0	0	0	0	0	0	0	0	0	0
	C4	9	0	0	0	1	4	2	1	0	0	0	0	0	0	0	0	0	0	0	0	0	0	0	0	0	0
	C5	6	0	0	0	1	4	0	0	0	0	0	0	0	0	0	0	0	0	0	0	0	0	0	0	0	0
	C6	13	0	0	0	4	3	2	2	1	0	0	0	0	0	0	0	0	0	0	0	0	0	0	0	0	0
	C7	357	0	0	0	30	79	76	70	56	8	2	0	0	0	0	0	0	0	0	0	0	0	0	0	0	0
	C8	462	0	0	0	33	91	114	89	70	17	2	0	0	0	0	0	0	0	0	0	0	0	0	0	0	0
	C9	8	0	0	0	4	2	1	0	0	0	0	0	0	0	0	0	0	0	0	0	0	0	0	0	0	0
	C10	282	0	0	0	29	62	60	61	37	5	0	0	0	0	0	0	0	0	0	0	0	0	0	0	0	0
	C11	0	0	0	0	0	0	0	0	0	0	0	0	0	0	0	0	0	0	0	0	0	0	0	0	0	0
	C12	2	0	0	0	1	0	0	0	1	0	0	0	0	0	0	0	0	0	0	0	0	0	0	0	0	0
	D1	6	0	0	0	2	2	0	0	1	0	0	0	0	0	0	0	0	0	0	0	0	0	0	0	0	0
	D2	6	0	0	0	3	2	0	0	0	0	0	0	0	0	0	0	0	0	0	0	0	0	0	0	0	0
	D3	6	0	0	0	1	2	1	1	0	0	0	0	0	0	0	0	0	0	0	0	0	0	0	0	0	0
	D4	24	0	0	0	7	9	6	0	0	0	0	0	0	0	0	0	0	0	0	0	0	0	0	0	0	0
	D5	6	0	0	0	3	2	0	0	0	0	0	0	0	0	0	0	0	0	0	0	0	0	0	0	0	0
	D6	2	0	0	0	0	2	0	0	0	0	0	0	0	0	0	0	0	0	0	0	0	0	0	0	0	0
	D7	250	0	0	0	21	55	71	39	34	5	0	0	0	0	0	0	0	0	0	0	0	0	0	0	0	0
	D8	184	0	0	0	16	43	46	34	21	6	0	0	0	0	0	0	0	0	0	0	0	0	0	0	0	0
	D9	24	0	0	0	7	8	2	5	0	0	0	0	0	0	0	0	0	0	0	0	0	0	0	0	0	0
	D10	202	0	0	0	24	51	40	44	19	4	0	0	0	0	0	0	0	0	0	0	0	0	0	0	0	0
	D11	0	0	0	0	0	0	0	0	0	0	0	0	0	0	0	0	0	0	0	0	0	0	0	0	0	0
	D12	0	0	0	0	0	0	0	0	0	0	0	0	0	0	0	0	0	0	0	0	0	0	0	0	0	0
	E1	1	0	0	0	1	0	0	0	0	0	0	0	0	0	0	0	0	0	0	0	0	0	0	0	0	0
	E2	44	0	0	0	4	12	14	7	3	0	0	0	0	0	0	0	0	0	0	0	0	0	0	0	0	0
	E3	0	0	0	0	0	0	0	0	0	0	0	0	0	0	0	0	0	0	0	0	0	0	0	0	0	0
	E4	4	0	0	0	2	1	1	0	0	0	0	0	0	0	0	0	0	0	0	0	0	0	0	0	0	0
	E5	4	0	0	0	2	2	0	0	0	0	0	0	0	0	0	0	0	0	0	0	0	0	0	0	0	0
	E6	0	0	0	0	0	0	0	0	0	0	0	0	0	0	0	0	0	0	0	0	0	0	0	0	0	0
	E7	164	0	0	0	23	29	47	30	15	4	0	0	0	0	0	0	0	0	0	0	0	0	0	0	0	0
	E8	1	0	0	0	1	0	0	0	0	0	0	0	0	0	0	0	0	0	0	0	0	0	0	0	0	0
	E9	33	0	0	0	7	13	5	5	0	0	0	0	0	0	0	0	0	0	0	0	0	0	0	0	0	0
	E10	327	0	0	0	28	73	71	78	33	11	0	0	0	0	0	0	0	0	0	0	0	0	0	0	0	0
	E11	0	0	0	0	0	0	0	0	0	0	0	0	0	0	0	0	0	0	0	0	0	0	0	0	0	0
	E12	0	0	0	0	0	0	0	0	0	0	0	0	0	0	0	0	0	0	0	0	0	0	0	0	0	0
	F1	4	0	0	0	0	3	1	0	0	0	0	0	0	0	0	0	0	0	0	0	0	0	0	0	0	0
	F2	6	0	0	0	1	3	0	1	0	0	0	0	0	0	0	0	0	0	0	0	0	0	0	0	0	0
	F3	6	0	0	0	2	1	2	0	0	0	0	0	0	0	0	0	0	0	0	0	0	0	0	0	0	0
	F4	21	0	0	0	4	9	4	2	0	0	0	0	0	0	0	0	0	0	0	0	0	0	0	0	0	0
	F5	6	0	0	0	0	0	4	1	0	0	0	0	0	0	0	0	0	0	0	0	0	0	0	0	0	0
	F6	1	0	0	0	0	0	1	0	0	0	0	0	0	0	0	0	0	0	0	0	0	0	0	0	0	0
	F7	300	0	0	0	17	60	65	65	47	15	1	0	0	0	0	0	0	0	0	0	0	0	0	0	0	0
	F8	3	0	0	0	1	2	0	0	0	0	0	0	0	0	0	0	0	0	0	0	0	0	0	0	0	0
	F9	20	0	0	0	7	7	3	1	0	0	0	0	0	0	0	0	0	0	0	0	0	0	0	0	0	0
	F10	328	0	0	0	24	58	85	72	46	10	0	0	0	0	0	0	0	0	0	0	0	0	0	0	0	0
	F11	0	0	0	0	0	0	0	0	0	0	0	0	0	0	0	0	0	0	0	0	0	0	0	0	0	0
	F12	0	0	0	0	0	0	0	0	0	0	0	0	0	0	0	0	0	0	0	0	0	0	0	0	0	0
	G1	53	0	0	0	9	13	15	9	2	0	0	0	0	0	0	0	0	0	0	0	0	0	0	0	0	0
	G2	16	0	0	0	4	2	5	2	1	0	0	0	0	0	0	0	0	0	0	0	0	0	0	0	0	0
	G3	6	0	0	0	1	2	0	2	0	0	0	0	0	0	0	0	0	0	0	0	0	0	0	0	0	0
	G4	14	0	0	0	3	5	2	1	2	0	0	0	0	0	0	0	0	0	0	0	0	0	0	0	0	0
	G5	6	0	0	0	2	1	2	0	0	0	0	0	0	0	0	0	0	0	0	0	0	0	0	0	0	0
	G6	23	0	0	0	5	5	7	4	0	0	0	0	0	0	0	0	0	0	0	0	0	0	0	0	0	0
	G7	267	0	0	0	22	60	69	59	28	2	0	0	0	0	0	0	0	0	0	0	0	0	0	0	0	0
	G8	1	0	0	0	1	0	0	0	0	0	0	0	0	0	0	0	0	0	0	0	0	0	0	0	0	0
	G9	288	0	0	0	21	68	72	60	34	4	0	0	0	0	0	0	0	0	0	0	0	0	0	0	0	0
	G10	736	0	0	0	40	101	125	162	131	80	22	1	0	0	0	0	0	0	0	0	0	0	0	0	0	0
	G11	0	0	0	0	0	0	0	0	0	0	0	0	0	0	0	0	0	0	0	0	0	0	0	0	0	0
	G12	0	0	0	0	0	0	0	0	0	0	0	0	0	0	0	0	0	0	0	0	0	0	0	0	0	0
	H1	4	0	0	0	2	2	0	0	0	0	0	0	0	0	0	0	0	0	0	0	0	0	0	0	0	0
	H2	6	0	0	0	1	1	2	1	0	0	0	0	0	0	0	0	0	0	0	0	0	0	0	0	0	0
	H3	6	0	0	0	3	1	1	0	0	0	0	0	0	0	0	0	0	0	0	0	0	0	0	0	0	0
	H4	3	0	0	0	0	1	2	0	0	0	0	0	0	0	0	0	0	0	0	0	0	0	0	0	0	0
	H5	6	0	0	0	1	1	1	1	1	0	0	0	0	0	0	0	0	0	0	0	0	0	0	0	0	0
	H6	3	0	0	0	2	0	1	0	0	0	0	0	0	0	0	0	0	0	0	0	0	0	0	0	0	0
	H7	259	0	0	0	17	49	65	56	33	10	3	0	0	0	0	0	0	0	0	0	0	0	0	0	0	0
	H8	9	0	0	0	5	3	0	0	0	0	0	0	0	0	0	0	0	0	0	0	0	0	0	0	0	0
	H9	157	0	0	0	12	38	44	27	15	5	0	0	0	0	0	0	0	0	0	0	0	0	0	0	0	0
	H10	371	0	0	0	27	63	70	86	59	27	2	0	0	0	0	0	0	0	0	0	0	0	0	0	0	0
	H11	0	0	0	0	0	0	0	0	0	0	0	0	0	0	0	0	0	0	0	0	0	0	0	0	0	0
	H12	0	0	0	0	0	0	0	0	0	0	0	0	0	0	0	0	0	0	0	0	0	0	0	0	0	0
			_______________________________________________________________________________________________________________________________________________________________________________________________________________________________________________________________
		Well areas covered (%)
		1	2	3	4	5	6	7	8	9	10	11	12
		________________________________________________________________________________________________________________________
	A	0.285019	0.385131	0.0733062	0.313466	1.66525	0.188736	0.300884	21.5066	0.433819	15.5218	0	0
	B	0.583167	0.358325	0.263683	1.09412	0.385678	0.350666	0.582073	33.5906	1.01753	14.7892	0	0
	C	1.07279	0.261495	3.01321	0.642797	0.259307	0.805274	26.9263	36.3713	0.526273	19.9004	0	0.163571
	D	0.362701	0.303619	0.279548	1.1729	0.257119	0.149895	16.8243	12.3685	1.36109	13.3713	0	0
	E	0.164118	2.45193	0.0596296	0.413031	0.304166	0.0776826	10.729	0.125277	1.60617	23.1855	0	0
	F	0.289942	0.27736	0.327142	1.28669	0.448043	0.136765	23.4481	0.101753	1.02519	24.1724	0	0
	G	3.09472	1.04051	0.45789	0.745644	0.320578	1.26426	17.791	0.132936	19.7462	84.1681	0	0
	H	0.247272	0.363248	0.324954	0.245083	0.396072	0.217183	19.9426	0.318937	10.3416	31.8187	0	0
		________________________________________________________________________________________________________________________
		Total intensity of all foreground objects per well (%)
		1	2	3	4	5	6	7	8	9	10	11	12
		________________________________________________________________________________________________________________________
	A	0.0860818	0.0997629	0.0208452	0.0790314	0.458694	0.0480112	0.0782991	4.51991	0.103465	3.5548	0	0
	B	0.158517	0.0994074	0.0744869	0.266341	0.111879	0.0939652	0.170379	5.99494	0.249509	3.35359	0	0
	C	0.275401	0.0755785	0.830375	0.15326	0.066688	0.216489	5.25068	6.43017	0.127831	4.12649	0	0.0447156
	D	0.10251	0.0791921	0.0796323	0.294432	0.0656298	0.0389621	3.74069	2.85539	0.350026	3.09106	0	0
	E	0.0403109	0.705414	0.012888	0.104549	0.0748486	0.0195159	2.64198	0.0322364	0.388986	4.59361	0	0
	F	0.078942	0.0730672	0.0885994	0.331776	0.120723	0.0358797	4.62367	0.0264105	0.264717	5.07372	0	0
	G	0.798628	0.292672	0.118043	0.220893	0.0840952	0.343454	3.74056	0.0308531	4.08404	12.1372	0	0
	H	0.0652784	0.101547	0.0785802	0.0690535	0.11724	0.0546362	4.39527	0.0779107	2.51177	6.19207	0	0
		________________________________________________________________________________________________________________________
Plate6	Software version: ImmunoSpot 5.1.36
	Counted: Fri Nov 06 11:35:47 2020
	C:\Users\Admin\Desktop\Ozono\20201106 plate#6\counted\20201106 plate#6.xls
	Counting window size: 519x519
	Assay: 1
	Counting Mask Size(%): 90
	Normalize Counts of Mask: On
	Sensitivity: 179
	Min. SpotSize: 0.0051 Sq.mm
	Max. SpotSize: 9.6296 Sq.mm
	Oversized Spots were Estimated
	Spot Separation: 1.00
	Diffuseness: Normal
	Overdeveloped Area Handling was Active (Auto Areas: Estimated, Manual Areas: Normalized)
	Objects: Detailed
	Background Balance was On
	Background Balance: 80
	Fill Holes was Off
	Hair Removal was Off
	Audit Spots was Inactive
		Spot counts															Mean spot sizes (1E-3 Sq.mm)
		1	2	3	4	5	6	7	8	9	10	11	12				1	2	3	4	5	6	7	8	9	10	11	12
		________________________________________________________________________________________________________________________															________________________________________________________________________________________________________________________
	A	2	6	1	2	29	4	3	203	0	228	0	0			A	8.16795	8.7722	16.4106	5.81823	9.33566	10.1447	7.28528	15.0016	0	14.2904	0	0
	B	9	6	1	18	3	6	4	349	14	179	0	0			B	8.21459	10.652	7.31009	9.71582	18.0518	7.05652	12.2334	16.3713	9.39305	13.9658	0	0
	C	13	1	59	8	6	10	341	397	8	217	0	0			C	11.1207	17.9772	9.96458	7.76836	11.577	8.78547	16.0907	15.9995	10.0488	14.4487	0	0
	D	1	2	2	16	3	0	230	179	16	190	0	0			D	7.75769	11.3009	11.2263	10.4005	8.23013	0	13.108	13.7526	9.51067	13.5006	0	0
	E	0	31	4	6	1	1	133	2	28	250	0	0			E	0	11.5461	6.69473	7.14604	5.29611	5.89284	12.7891	7.38471	9.96869	14.5233	0	0
	F	6	2	2	9	9	1	302	3	3	330	0	0			F	7.71295	7.68313	8.39177	10.1914	8.04677	5.74368	15.1799	5.37068	8.40419	16.4627	0	0
	G	22	10	4	11	3	22	206	3	252	740	0	0			G	8.92885	11.3134	9.24961	9.93587	8.50364	10.1596	14.2019	6.46471	15.1804	22.0263	0	0
	H	3	2	6	6	2	4	220	6	187	417	0	0			H	10.5923	8.31715	6.35534	11.3681	9.17496	9.47337	15.9952	9.38388	15.3491	18.1988	0	0
		________________________________________________________________________________________________________________________															________________________________________________________________________________________________________________________
						Histogram Distribution (Log Sq.mm.)
			-3	-2.8	-2.6	-2.4	-2.2	-2	-1.8	-1.6	-1.4	-1.2	-1	-0.8	-0.6	-0.4	-0.2	0	0.2	0.4	0.6	0.8	1	1.2	1.4	1.6	1.8	2
			_______________________________________________________________________________________________________________________________________________________________________________________________________________________________________________________________
	A1	2	0	0	0	0	2	0	0	0	0	0	0	0	0	0	0	0	0	0	0	0	0	0	0	0	0
	A2	6	0	0	0	2	1	2	0	0	0	0	0	0	0	0	0	0	0	0	0	0	0	0	0	0	0
	A3	1	0	0	0	0	0	0	1	0	0	0	0	0	0	0	0	0	0	0	0	0	0	0	0	0	0
	A4	2	0	0	0	1	1	0	0	0	0	0	0	0	0	0	0	0	0	0	0	0	0	0	0	0	0
	A5	29	0	0	0	4	12	8	2	0	0	0	0	0	0	0	0	0	0	0	0	0	0	0	0	0	0
	A6	4	0	0	0	1	1	2	0	0	0	0	0	0	0	0	0	0	0	0	0	0	0	0	0	0	0
	A7	3	0	0	0	1	2	0	0	0	0	0	0	0	0	0	0	0	0	0	0	0	0	0	0	0	0
	A8	203	0	0	0	20	48	52	39	19	5	0	0	0	0	0	0	0	0	0	0	0	0	0	0	0	0
	A9	0	0	0	0	0	0	0	0	0	0	0	0	0	0	0	0	0	0	0	0	0	0	0	0	0	0
	A10	228	0	0	0	26	61	53	42	19	3	1	0	0	0	0	0	0	0	0	0	0	0	0	0	0	0
	A11	0	0	0	0	0	0	0	0	0	0	0	0	0	0	0	0	0	0	0	0	0	0	0	0	0	0
	A12	0	0	0	0	0	0	0	0	0	0	0	0	0	0	0	0	0	0	0	0	0	0	0	0	0	0
	B1	9	0	0	0	3	4	1	0	0	0	0	0	0	0	0	0	0	0	0	0	0	0	0	0	0	0
	B2	6	0	0	0	1	2	1	1	0	0	0	0	0	0	0	0	0	0	0	0	0	0	0	0	0	0
	B3	1	0	0	0	0	1	0	0	0	0	0	0	0	0	0	0	0	0	0	0	0	0	0	0	0	0
	B4	18	0	0	0	5	7	2	1	1	0	0	0	0	0	0	0	0	0	0	0	0	0	0	0	0	0
	B5	3	0	0	0	0	1	0	2	0	0	0	0	0	0	0	0	0	0	0	0	0	0	0	0	0	0
	B6	6	0	0	0	2	3	0	0	0	0	0	0	0	0	0	0	0	0	0	0	0	0	0	0	0	0
	B7	4	0	0	0	0	1	2	1	0	0	0	0	0	0	0	0	0	0	0	0	0	0	0	0	0	0
	B8	349	0	0	0	26	76	91	65	46	8	2	0	0	0	0	0	0	0	0	0	0	0	0	0	0	0
	B9	14	0	0	0	2	7	3	1	0	0	0	0	0	0	0	0	0	0	0	0	0	0	0	0	0	0
	B10	179	0	0	0	24	39	52	31	13	2	0	0	0	0	0	0	0	0	0	0	0	0	0	0	0	0
	B11	0	0	0	0	0	0	0	0	0	0	0	0	0	0	0	0	0	0	0	0	0	0	0	0	0	0
	B12	0	0	0	0	0	0	0	0	0	0	0	0	0	0	0	0	0	0	0	0	0	0	0	0	0	0
	C1	13	0	0	0	4	4	1	3	0	0	0	0	0	0	0	0	0	0	0	0	0	0	0	0	0	0
	C2	1	0	0	0	0	0	0	1	0	0	0	0	0	0	0	0	0	0	0	0	0	0	0	0	0	0
	C3	59	0	0	0	16	18	11	7	1	0	0	0	0	0	0	0	0	0	0	0	0	0	0	0	0	0
	C4	8	0	0	0	1	5	1	0	0	0	0	0	0	0	0	0	0	0	0	0	0	0	0	0	0	0
	C5	6	0	0	0	0	2	3	0	0	0	0	0	0	0	0	0	0	0	0	0	0	0	0	0	0	0
	C6	10	0	0	0	3	3	2	1	0	0	0	0	0	0	0	0	0	0	0	0	0	0	0	0	0	0
	C7	341	0	0	0	29	62	92	75	38	11	0	0	0	0	0	0	0	0	0	0	0	0	0	0	0	0
	C8	397	0	0	0	26	86	109	81	44	10	1	0	0	0	0	0	0	0	0	0	0	0	0	0	0	0
	C9	8	0	0	0	0	5	1	1	0	0	0	0	0	0	0	0	0	0	0	0	0	0	0	0	0	0
	C10	217	0	0	0	24	46	59	41	24	1	0	0	0	0	0	0	0	0	0	0	0	0	0	0	0	0
	C11	0	0	0	0	0	0	0	0	0	0	0	0	0	0	0	0	0	0	0	0	0	0	0	0	0	0
	C12	0	0	0	0	0	0	0	0	0	0	0	0	0	0	0	0	0	0	0	0	0	0	0	0	0	0
	D1	1	0	0	0	0	1	0	0	0	0	0	0	0	0	0	0	0	0	0	0	0	0	0	0	0	0
	D2	2	0	0	0	1	0	0	1	0	0	0	0	0	0	0	0	0	0	0	0	0	0	0	0	0	0
	D3	2	0	0	0	1	0	0	1	0	0	0	0	0	0	0	0	0	0	0	0	0	0	0	0	0	0
	D4	16	0	0	0	3	6	2	3	0	0	0	0	0	0	0	0	0	0	0	0	0	0	0	0	0	0
	D5	3	0	0	0	1	1	1	0	0	0	0	0	0	0	0	0	0	0	0	0	0	0	0	0	0	0
	D6	0	0	0	0	0	0	0	0	0	0	0	0	0	0	0	0	0	0	0	0	0	0	0	0	0	0
	D7	230	0	0	0	30	65	55	41	14	2	0	0	0	0	0	0	0	0	0	0	0	0	0	0	0	0
	D8	179	0	0	0	18	47	40	42	13	1	0	0	0	0	0	0	0	0	0	0	0	0	0	0	0	0
	D9	16	0	0	0	4	6	1	3	0	0	0	0	0	0	0	0	0	0	0	0	0	0	0	0	0	0
	D10	190	0	0	0	29	44	48	34	14	2	0	0	0	0	0	0	0	0	0	0	0	0	0	0	0	0
	D11	0	0	0	0	0	0	0	0	0	0	0	0	0	0	0	0	0	0	0	0	0	0	0	0	0	0
	D12	0	0	0	0	0	0	0	0	0	0	0	0	0	0	0	0	0	0	0	0	0	0	0	0	0	0
	E1	0	0	0	0	0	0	0	0	0	0	0	0	0	0	0	0	0	0	0	0	0	0	0	0	0	0
	E2	31	0	0	0	1	13	9	4	1	0	0	0	0	0	0	0	0	0	0	0	0	0	0	0	0	0
	E3	4	0	0	0	1	3	0	0	0	0	0	0	0	0	0	0	0	0	0	0	0	0	0	0	0	0
	E4	6	0	0	0	3	1	1	0	0	0	0	0	0	0	0	0	0	0	0	0	0	0	0	0	0	0
	E5	1	0	0	0	1	0	0	0	0	0	0	0	0	0	0	0	0	0	0	0	0	0	0	0	0	0
	E6	1	0	0	0	1	0	0	0	0	0	0	0	0	0	0	0	0	0	0	0	0	0	0	0	0	0
	E7	133	0	0	0	18	39	31	22	9	1	0	0	0	0	0	0	0	0	0	0	0	0	0	0	0	0
	E8	2	0	0	0	1	1	0	0	0	0	0	0	0	0	0	0	0	0	0	0	0	0	0	0	0	0
	E9	28	0	0	0	7	10	5	3	0	0	0	0	0	0	0	0	0	0	0	0	0	0	0	0	0	0
	E10	250	0	0	0	17	73	57	47	27	4	0	0	0	0	0	0	0	0	0	0	0	0	0	0	0	0
	E11	0	0	0	0	0	0	0	0	0	0	0	0	0	0	0	0	0	0	0	0	0	0	0	0	0	0
	E12	0	0	0	0	0	0	0	0	0	0	0	0	0	0	0	0	0	0	0	0	0	0	0	0	0	0
	F1	6	0	0	0	2	2	1	0	0	0	0	0	0	0	0	0	0	0	0	0	0	0	0	0	0	0
	F2	2	0	0	0	0	2	0	0	0	0	0	0	0	0	0	0	0	0	0	0	0	0	0	0	0	0
	F3	2	0	0	0	0	1	1	0	0	0	0	0	0	0	0	0	0	0	0	0	0	0	0	0	0	0
	F4	9	0	0	0	1	2	5	0	0	0	0	0	0	0	0	0	0	0	0	0	0	0	0	0	0	0
	F5	9	0	0	0	1	6	1	0	0	0	0	0	0	0	0	0	0	0	0	0	0	0	0	0	0	0
	F6	1	0	0	0	1	0	0	0	0	0	0	0	0	0	0	0	0	0	0	0	0	0	0	0	0	0
	F7	302	0	0	0	36	65	65	71	28	7	0	0	0	0	0	0	0	0	0	0	0	0	0	0	0	0
	F8	3	0	0	0	3	0	0	0	0	0	0	0	0	0	0	0	0	0	0	0	0	0	0	0	0	0
	F9	3	0	0	0	1	1	1	0	0	0	0	0	0	0	0	0	0	0	0	0	0	0	0	0	0	0
	F10	330	0	0	0	23	72	82	70	40	10	0	0	0	0	0	0	0	0	0	0	0	0	0	0	0	0
	F11	0	0	0	0	0	0	0	0	0	0	0	0	0	0	0	0	0	0	0	0	0	0	0	0	0	0
	F12	0	0	0	0	0	0	0	0	0	0	0	0	0	0	0	0	0	0	0	0	0	0	0	0	0	0
	G1	22	0	0	0	9	5	4	2	0	0	0	0	0	0	0	0	0	0	0	0	0	0	0	0	0	0
	G2	10	0	0	0	1	5	2	1	0	0	0	0	0	0	0	0	0	0	0	0	0	0	0	0	0	0
	G3	4	0	0	0	0	3	1	0	0	0	0	0	0	0	0	0	0	0	0	0	0	0	0	0	0	0
	G4	11	0	0	0	4	3	1	1	1	0	0	0	0	0	0	0	0	0	0	0	0	0	0	0	0	0
	G5	3	0	0	0	2	0	1	0	0	0	0	0	0	0	0	0	0	0	0	0	0	0	0	0	0	0
	G6	22	0	0	0	3	7	10	0	0	0	0	0	0	0	0	0	0	0	0	0	0	0	0	0	0	0
	G7	206	0	0	0	19	58	47	34	27	0	0	0	0	0	0	0	0	0	0	0	0	0	0	0	0	0
	G8	3	0	0	0	2	1	0	0	0	0	0	0	0	0	0	0	0	0	0	0	0	0	0	0	0	0
	G9	252	0	0	0	24	59	61	52	28	3	0	0	0	0	0	0	0	0	0	0	0	0	0	0	0	0
	G10	740	0	0	0	34	106	154	168	119	70	15	0	0	0	0	0	0	0	0	0	0	0	0	0	0	0
	G11	0	0	0	0	0	0	0	0	0	0	0	0	0	0	0	0	0	0	0	0	0	0	0	0	0	0
	G12	0	0	0	0	0	0	0	0	0	0	0	0	0	0	0	0	0	0	0	0	0	0	0	0	0	0
	H1	3	0	0	0	1	1	0	1	0	0	0	0	0	0	0	0	0	0	0	0	0	0	0	0	0	0
	H2	2	0	0	0	0	2	0	0	0	0	0	0	0	0	0	0	0	0	0	0	0	0	0	0	0	0
	H3	6	0	0	0	3	2	0	0	0	0	0	0	0	0	0	0	0	0	0	0	0	0	0	0	0	0
	H4	6	0	0	0	0	3	1	1	0	0	0	0	0	0	0	0	0	0	0	0	0	0	0	0	0	0
	H5	2	0	0	0	1	0	1	0	0	0	0	0	0	0	0	0	0	0	0	0	0	0	0	0	0	0
	H6	4	0	0	0	1	2	1	0	0	0	0	0	0	0	0	0	0	0	0	0	0	0	0	0	0	0
	H7	220	0	0	0	20	44	57	44	29	4	0	0	0	0	0	0	0	0	0	0	0	0	0	0	0	0
	H8	6	0	0	0	1	3	0	1	0	0	0	0	0	0	0	0	0	0	0	0	0	0	0	0	0	0
	H9	187	0	0	0	13	53	41	41	14	5	1	0	0	0	0	0	0	0	0	0	0	0	0	0	0	0
	H10	417	0	0	0	29	77	97	90	59	21	2	0	0	0	0	0	0	0	0	0	0	0	0	0	0	0
	H11	0	0	0	0	0	0	0	0	0	0	0	0	0	0	0	0	0	0	0	0	0	0	0	0	0	0
	H12	0	0	0	0	0	0	0	0	0	0	0	0	0	0	0	0	0	0	0	0	0	0	0	0	0	0
			_______________________________________________________________________________________________________________________________________________________________________________________________________________________________________________________________
		Well areas covered (%)
		1	2	3	4	5	6	7	8	9	10	11	12
		________________________________________________________________________________________________________________________
	A	0.121995	0.269154	0.0995651	0.137859	1.33702	0.326595	0.26423	13.4692	0.0651002	14.5595	0	0
	B	0.495637	0.43929	0.0558002	1.2101	0.293772	0.222654	0.394978	24.8951	0.886786	11.1256	0	0
	C	0.70735	0.103395	2.93936	0.509314	0.373096	0.526273	24.737	28.3689	0.635685	14.4419	0	0.00328237
	D	0.123636	0.173418	0.170136	1.01206	0.202413	0.0711179	13.5688	10.8898	0.896633	11.7377	0	0
	E	0.0946415	1.60562	0.313466	0.338631	0.0727591	0.0886239	7.91488	0.164665	1.45026	16.3626	0	0
	F	0.222107	0.170136	0.0842474	0.696409	0.436555	0.105036	20.8928	0.1302	0.339178	24.3273	0	0
	G	1.23526	0.704614	0.214448	0.48579	0.144424	1.46065	13.5709	0.204601	16.5721	80.1597	0	0
	H	0.324407	0.192565	0.347384	0.36106	0.133483	0.229219	15.3795	0.293772	12.7	33.5693	0	0
		________________________________________________________________________________________________________________________
		Total intensity of all foreground objects per well (%)
		1	2	3	4	5	6	7	8	9	10	11	12
		________________________________________________________________________________________________________________________
	A	0.0311636	0.0727775	0.0312098	0.0305721	0.378631	0.0966434	0.0676925	2.97653	0.0149632	3.31607	0	0
	B	0.126374	0.12309	0.0140882	0.293627	0.0874919	0.0635355	0.116391	4.71474	0.228637	2.53455	0	0
	C	0.179993	0.0312719	0.80577	0.134873	0.109149	0.139086	4.84799	5.0764	0.164462	3.16454	0	0.00067025
	D	0.0313134	0.0494346	0.0487175	0.260542	0.0530903	0.0195073	2.91477	2.52294	0.24301	2.64603	0	0
	E	0.0224474	0.483319	0.0873939	0.0859302	0.0180792	0.0251557	1.94285	0.0434492	0.381739	3.30751	0	0
	F	0.0612091	0.0456768	0.0232661	0.185809	0.113458	0.0299325	4.06651	0.0338946	0.0863303	4.68972	0	0
	G	0.334185	0.18231	0.0566457	0.140844	0.037782	0.402917	2.79023	0.0524286	3.32208	10.6951	0	0
	H	0.0840346	0.0493704	0.090029	0.0985663	0.0376231	0.0582642	3.45017	0.0793569	2.91445	6.0951	0	0
		________________________________________________________________________________________________________________________

## Sheet: Figure7d
#7	1	2	3	4	5	6	7	8	9	10	11	12
A	Medium	KLH 80 ug/mL (final 20ug/mL)
B
C
D
E
F
G
H
#7	1	2	3	4	5	6	7	8	9	10	11	12
A	Medium		DQN0139	DONQ52
B				80	16	3.2	0.64	0.128
C				final conc: 1/4
D
E
F
G
H
	Software version: ImmunoSpot 5.1.36
	Counted: Fri Nov 06 11:38:05 2020
	C:\Users\Admin\Desktop\Ozono\20201106 plate#7\counted\20201106 plate#7.xls
	Counting window size: 519x519
	Assay: 1
	Counting Mask Size(%): 90
	Normalize Counts of Mask: On
	Sensitivity: 179
	Min. SpotSize: 0.0051 Sq.mm
	Max. SpotSize: 9.6296 Sq.mm
	Oversized Spots were Estimated
	Spot Separation: 1.00
	Diffuseness: Normal
	Overdeveloped Area Handling was Active (Auto Areas: Estimated, Manual Areas: Normalized)
	Objects: Detailed
	Background Balance was On
	Background Balance: 80
	Fill Holes was Off
	Hair Removal was Off
	Audit Spots was Inactive
		Spot counts															Mean spot sizes (1E-3 Sq.mm)
		1	2	3	4	5	6	7	8	9	10	11	12				1	2	3	4	5	6	7	8	9	10	11	12
		________________________________________________________________________________________________________________________															________________________________________________________________________________________________________________________
	A	89	599	4	543	514	512	558	540	0	0	0	0			A	19.5166	34.4963	12.1401	35.7546	35.1505	38.602	34.7077	36.474	0	0	0	0
	B	64	591	3	523	523	522	522	503	0	0	0	0			B	21.7057	34.4651	6.04205	35.253	34.5384	36.5347	34.8296	40.0204	0	0	0	0
	C	98	510	2	559	529	533	564	576	0	0	0	0			C	18.3612	36.3422	8.61552	29.8744	35.3516	29.7194	30.7225	31.223	0	0	0	0
	D	0	0	0	0	0	0	0	0	0	0	0	0			D	0	0	0	0	0	0	0	0	0	0	0	0
	E	0	0	0	0	0	0	0	0	0	0	0	0			E	0	0	0	0	0	0	0	0	0	0	0	0
	F	0	0	0	0	0	0	0	0	0	0	0	0			F	0	0	0	0	0	0	0	0	0	0	0	0
	G	0	0	0	0	0	0	0	0	0	0	0	0			G	0	0	0	0	0	0	0	0	0	0	0	0
	H	0	0	0	0	0	0	0	0	0	0	0	0			H	0	0	0	0	0	0	0	0	0	0	0	0
		________________________________________________________________________________________________________________________															________________________________________________________________________________________________________________________
						Histogram Distribution (Log Sq.mm.)
			-3	-2.8	-2.6	-2.4	-2.2	-2	-1.8	-1.6	-1.4	-1.2	-1	-0.8	-0.6	-0.4	-0.2	0	0.2	0.4	0.6	0.8	1	1.2	1.4	1.6	1.8	2
			_______________________________________________________________________________________________________________________________________________________________________________________________________________________________________________________________
	A1	89	0	0	0	8	16	17	15	19	5	0	0	0	0	0	0	0	0	0	0	0	0	0	0	0	0
	A2	599	0	0	0	19	51	84	78	139	94	58	16	0	0	0	0	0	0	0	0	0	0	0	0	0	0
	A3	4	0	0	0	1	1	1	1	0	0	0	0	0	0	0	0	0	0	0	0	0	0	0	0	0	0
	A4	543	0	0	0	16	44	63	88	113	94	57	13	1	0	0	0	0	0	0	0	0	0	0	0	0	0
	A5	514	0	0	0	5	47	57	92	103	96	51	12	0	0	0	0	0	0	0	0	0	0	0	0	0	0
	A6	512	0	0	0	11	43	52	70	107	107	52	16	3	0	0	0	0	0	0	0	0	0	0	0	0	0
	A7	558	0	0	0	11	45	71	97	103	113	51	10	1	0	0	0	0	0	0	0	0	0	0	0	0	0
	A8	540	0	0	0	14	39	56	97	110	94	60	16	0	0	0	0	0	0	0	0	0	0	0	0	0	0
	A9	0	0	0	0	0	0	0	0	0	0	0	0	0	0	0	0	0	0	0	0	0	0	0	0	0	0
	A10	0	0	0	0	0	0	0	0	0	0	0	0	0	0	0	0	0	0	0	0	0	0	0	0	0	0
	A11	0	0	0	0	0	0	0	0	0	0	0	0	0	0	0	0	0	0	0	0	0	0	0	0	0	0
	A12	0	0	0	0	0	0	0	0	0	0	0	0	0	0	0	0	0	0	0	0	0	0	0	0	0	0
	B1	64	0	0	0	6	8	10	16	11	6	1	0	0	0	0	0	0	0	0	0	0	0	0	0	0	0
	B2	591	0	0	0	21	52	83	86	119	103	53	13	2	0	0	0	0	0	0	0	0	0	0	0	0	0
	B3	3	0	0	0	2	1	0	0	0	0	0	0	0	0	0	0	0	0	0	0	0	0	0	0	0	0
	B4	523	0	0	0	10	40	76	71	105	114	41	14	0	0	0	0	0	0	0	0	0	0	0	0	0	0
	B5	523	0	0	0	13	34	66	94	110	98	44	11	1	0	0	0	0	0	0	0	0	0	0	0	0	0
	B6	522	0	0	0	13	49	47	96	99	96	57	12	1	0	0	0	0	0	0	0	0	0	0	0	0	0
	B7	522	0	0	0	10	46	73	73	115	90	54	8	1	0	0	0	0	0	0	0	0	0	0	0	0	0
	B8	503	0	0	0	12	20	56	78	100	103	70	14	0	0	0	0	0	0	0	0	0	0	0	0	0	0
	B9	0	0	0	0	0	0	0	0	0	0	0	0	0	0	0	0	0	0	0	0	0	0	0	0	0	0
	B10	0	0	0	0	0	0	0	0	0	0	0	0	0	0	0	0	0	0	0	0	0	0	0	0	0	0
	B11	0	0	0	0	0	0	0	0	0	0	0	0	0	0	0	0	0	0	0	0	0	0	0	0	0	0
	B12	0	0	0	0	0	0	0	0	0	0	0	0	0	0	0	0	0	0	0	0	0	0	0	0	0	0
	C1	98	0	0	0	10	16	21	18	18	5	0	0	0	0	0	0	0	0	0	0	0	0	0	0	0	0
	C2	510	0	0	0	16	28	58	88	103	97	62	7	0	0	0	0	0	0	0	0	0	0	0	0	0	0
	C3	2	0	0	0	0	2	0	0	0	0	0	0	0	0	0	0	0	0	0	0	0	0	0	0	0	0
	C4	559	0	0	0	26	57	84	91	112	87	40	6	0	0	0	0	0	0	0	0	0	0	0	0	0	0
	C5	529	0	0	0	9	41	61	88	113	100	53	10	1	0	0	0	0	0	0	0	0	0	0	0	0	0
	C6	533	0	0	0	16	57	73	96	117	91	26	4	0	0	0	0	0	0	0	0	0	0	0	0	0	0
	C7	564	0	0	0	18	56	71	110	122	87	35	8	1	0	0	0	0	0	0	0	0	0	0	0	0	0
	C8	576	0	0	0	16	56	67	116	115	104	39	5	0	0	0	0	0	0	0	0	0	0	0	0	0	0
	C9	0	0	0	0	0	0	0	0	0	0	0	0	0	0	0	0	0	0	0	0	0	0	0	0	0	0
	C10	0	0	0	0	0	0	0	0	0	0	0	0	0	0	0	0	0	0	0	0	0	0	0	0	0	0
	C11	0	0	0	0	0	0	0	0	0	0	0	0	0	0	0	0	0	0	0	0	0	0	0	0	0	0
	C12	0	0	0	0	0	0	0	0	0	0	0	0	0	0	0	0	0	0	0	0	0	0	0	0	0	0
	D1	0	0	0	0	0	0	0	0	0	0	0	0	0	0	0	0	0	0	0	0	0	0	0	0	0	0
	D2	0	0	0	0	0	0	0	0	0	0	0	0	0	0	0	0	0	0	0	0	0	0	0	0	0	0
	D3	0	0	0	0	0	0	0	0	0	0	0	0	0	0	0	0	0	0	0	0	0	0	0	0	0	0
	D4	0	0	0	0	0	0	0	0	0	0	0	0	0	0	0	0	0	0	0	0	0	0	0	0	0	0
	D5	0	0	0	0	0	0	0	0	0	0	0	0	0	0	0	0	0	0	0	0	0	0	0	0	0	0
	D6	0	0	0	0	0	0	0	0	0	0	0	0	0	0	0	0	0	0	0	0	0	0	0	0	0	0
	D7	0	0	0	0	0	0	0	0	0	0	0	0	0	0	0	0	0	0	0	0	0	0	0	0	0	0
	D8	0	0	0	0	0	0	0	0	0	0	0	0	0	0	0	0	0	0	0	0	0	0	0	0	0	0
	D9	0	0	0	0	0	0	0	0	0	0	0	0	0	0	0	0	0	0	0	0	0	0	0	0	0	0
	D10	0	0	0	0	0	0	0	0	0	0	0	0	0	0	0	0	0	0	0	0	0	0	0	0	0	0
	D11	0	0	0	0	0	0	0	0	0	0	0	0	0	0	0	0	0	0	0	0	0	0	0	0	0	0
	D12	0	0	0	0	0	0	0	0	0	0	0	0	0	0	0	0	0	0	0	0	0	0	0	0	0	0
	E1	0	0	0	0	0	0	0	0	0	0	0	0	0	0	0	0	0	0	0	0	0	0	0	0	0	0
	E2	0	0	0	0	0	0	0	0	0	0	0	0	0	0	0	0	0	0	0	0	0	0	0	0	0	0
	E3	0	0	0	0	0	0	0	0	0	0	0	0	0	0	0	0	0	0	0	0	0	0	0	0	0	0
	E4	0	0	0	0	0	0	0	0	0	0	0	0	0	0	0	0	0	0	0	0	0	0	0	0	0	0
	E5	0	0	0	0	0	0	0	0	0	0	0	0	0	0	0	0	0	0	0	0	0	0	0	0	0	0
	E6	0	0	0	0	0	0	0	0	0	0	0	0	0	0	0	0	0	0	0	0	0	0	0	0	0	0
	E7	0	0	0	0	0	0	0	0	0	0	0	0	0	0	0	0	0	0	0	0	0	0	0	0	0	0
	E8	0	0	0	0	0	0	0	0	0	0	0	0	0	0	0	0	0	0	0	0	0	0	0	0	0	0
	E9	0	0	0	0	0	0	0	0	0	0	0	0	0	0	0	0	0	0	0	0	0	0	0	0	0	0
	E10	0	0	0	0	0	0	0	0	0	0	0	0	0	0	0	0	0	0	0	0	0	0	0	0	0	0
	E11	0	0	0	0	0	0	0	0	0	0	0	0	0	0	0	0	0	0	0	0	0	0	0	0	0	0
	E12	0	0	0	0	0	0	0	0	0	0	0	0	0	0	0	0	0	0	0	0	0	0	0	0	0	0
	F1	0	0	0	0	0	0	0	0	0	0	0	0	0	0	0	0	0	0	0	0	0	0	0	0	0	0
	F2	0	0	0	0	0	0	0	0	0	0	0	0	0	0	0	0	0	0	0	0	0	0	0	0	0	0
	F3	0	0	0	0	0	0	0	0	0	0	0	0	0	0	0	0	0	0	0	0	0	0	0	0	0	0
	F4	0	0	0	0	0	0	0	0	0	0	0	0	0	0	0	0	0	0	0	0	0	0	0	0	0	0
	F5	0	0	0	0	0	0	0	0	0	0	0	0	0	0	0	0	0	0	0	0	0	0	0	0	0	0
	F6	0	0	0	0	0	0	0	0	0	0	0	0	0	0	0	0	0	0	0	0	0	0	0	0	0	0
	F7	0	0	0	0	0	0	0	0	0	0	0	0	0	0	0	0	0	0	0	0	0	0	0	0	0	0
	F8	0	0	0	0	0	0	0	0	0	0	0	0	0	0	0	0	0	0	0	0	0	0	0	0	0	0
	F9	0	0	0	0	0	0	0	0	0	0	0	0	0	0	0	0	0	0	0	0	0	0	0	0	0	0
	F10	0	0	0	0	0	0	0	0	0	0	0	0	0	0	0	0	0	0	0	0	0	0	0	0	0	0
	F11	0	0	0	0	0	0	0	0	0	0	0	0	0	0	0	0	0	0	0	0	0	0	0	0	0	0
	F12	0	0	0	0	0	0	0	0	0	0	0	0	0	0	0	0	0	0	0	0	0	0	0	0	0	0
	G1	0	0	0	0	0	0	0	0	0	0	0	0	0	0	0	0	0	0	0	0	0	0	0	0	0	0
	G2	0	0	0	0	0	0	0	0	0	0	0	0	0	0	0	0	0	0	0	0	0	0	0	0	0	0
	G3	0	0	0	0	0	0	0	0	0	0	0	0	0	0	0	0	0	0	0	0	0	0	0	0	0	0
	G4	0	0	0	0	0	0	0	0	0	0	0	0	0	0	0	0	0	0	0	0	0	0	0	0	0	0
	G5	0	0	0	0	0	0	0	0	0	0	0	0	0	0	0	0	0	0	0	0	0	0	0	0	0	0
	G6	0	0	0	0	0	0	0	0	0	0	0	0	0	0	0	0	0	0	0	0	0	0	0	0	0	0
	G7	0	0	0	0	0	0	0	0	0	0	0	0	0	0	0	0	0	0	0	0	0	0	0	0	0	0
	G8	0	0	0	0	0	0	0	0	0	0	0	0	0	0	0	0	0	0	0	0	0	0	0	0	0	0
	G9	0	0	0	0	0	0	0	0	0	0	0	0	0	0	0	0	0	0	0	0	0	0	0	0	0	0
	G10	0	0	0	0	0	0	0	0	0	0	0	0	0	0	0	0	0	0	0	0	0	0	0	0	0	0
	G11	0	0	0	0	0	0	0	0	0	0	0	0	0	0	0	0	0	0	0	0	0	0	0	0	0	0
	G12	0	0	0	0	0	0	0	0	0	0	0	0	0	0	0	0	0	0	0	0	0	0	0	0	0	0
	H1	0	0	0	0	0	0	0	0	0	0	0	0	0	0	0	0	0	0	0	0	0	0	0	0	0	0
	H2	0	0	0	0	0	0	0	0	0	0	0	0	0	0	0	0	0	0	0	0	0	0	0	0	0	0
	H3	0	0	0	0	0	0	0	0	0	0	0	0	0	0	0	0	0	0	0	0	0	0	0	0	0	0
	H4	0	0	0	0	0	0	0	0	0	0	0	0	0	0	0	0	0	0	0	0	0	0	0	0	0	0
	H5	0	0	0	0	0	0	0	0	0	0	0	0	0	0	0	0	0	0	0	0	0	0	0	0	0	0
	H6	0	0	0	0	0	0	0	0	0	0	0	0	0	0	0	0	0	0	0	0	0	0	0	0	0	0
	H7	0	0	0	0	0	0	0	0	0	0	0	0	0	0	0	0	0	0	0	0	0	0	0	0	0	0
	H8	0	0	0	0	0	0	0	0	0	0	0	0	0	0	0	0	0	0	0	0	0	0	0	0	0	0
	H9	0	0	0	0	0	0	0	0	0	0	0	0	0	0	0	0	0	0	0	0	0	0	0	0	0	0
	H10	0	0	0	0	0	0	0	0	0	0	0	0	0	0	0	0	0	0	0	0	0	0	0	0	0	0
	H11	0	0	0	0	0	0	0	0	0	0	0	0	0	0	0	0	0	0	0	0	0	0	0	0	0	0
	H12	0	0	0	0	0	0	0	0	0	0	0	0	0	0	0	0	0	0	0	0	0	0	0	0	0	0
			_______________________________________________________________________________________________________________________________________________________________________________________________________________________________________________________________
		Well areas covered (%)
		1	2	3	4	5	6	7	8	9	10	11	12
		________________________________________________________________________________________________________________________
	A	7.08772	99.5191	0.26806	91.0331	82.2336	91.4626	91.3646	92.4139	0	0	0	0
	B	5.53899	97.78	0.276813	83.9038	82.2484	86.2589	83.133	92.084	0	0	0	0
	C	7.06639	85.5384	0.205148	77.4731	86.7474	73.2285	80.9683	84.4908	0	0	0	0
	D	0	0	0	0	0	0	0	0	0	0	0	0
	E	0	0	0	0	0	0	0	0	0	0	0	0
	F	0	0	0	0	0	0	0	0	0	0	0	0
	G	0	0	0	0	0	0	0	0	0	0	0	0
	H	0	0	0	0	0	0	0	0	0	0	0	0
		________________________________________________________________________________________________________________________
		Total intensity of all foreground objects per well (%)
		1	2	3	4	5	6	7	8	9	10	11	12
		________________________________________________________________________________________________________________________
	A	1.60695	16.023	0.0732862	13.1859	11.979	12.5433	12.956	13.3752	0	0	0	0
	B	1.38963	15.2537	0.0654004	11.7238	11.4813	11.7855	12.2261	12.8585	0	0	0	0
	C	1.68637	12.6071	0.0459132	11.2704	11.8983	10.1449	11.9923	12.7655	0	0	0	0
	D	0	0	0	0	0	0	0	0	0	0	0	0
	E	0	0	0	0	0	0	0	0	0	0	0	0
	F	0	0	0	0	0	0	0	0	0	0	0	0
	G	0	0	0	0	0	0	0	0	0	0	0	0
	H	0	0	0	0	0	0	0	0	0	0	0	0
		________________________________________________________________________________________________________________________

## Sheet: Supplementary Fig1
#1	1	2	3	4	5	6	7	8	9	10	11	12
A
B		Antigen peptide1												Peptide
C														Medium
D
E		Antigen peptide2
F
G
H
	Conc	High								Low
	Plate1	Plate2	Plate3	Plate4	Plate5	Plate6
Antigen peptide1	33mer gliadin	33mer gliadin	ω1/2 gliadin	DQ2.5-γ1 gliadin	DQ2.5-γ3 gliadin	DQ2.5-γ4d gliadin
Antigen peptide2	33mer gliadin	ω1/2 gliadin	B/C hordein	DQ2.5-γ2 gliadin	DQ2.5-γ4a gliadin	Medium
	Plate1	Plate2	Plate3	Plate4	Plate5	Plate6
Antigen peptide1	a1a gliadin TCR	a1b gliadin TCR	w2 gliadin TCR	γ1 gliadin TCR	γ3 gliadin TCR	γ4d gliadin TCR
Antigen peptide2	a2 gliadin TCR	w1 gliadin TCR	B/C hordein TCR	γ2 gliadin TCR	γ4a gliadin TCR	Medium
Plate1
	1	2	3	4	5	6	7	8	9	10	11	12
A
B		272720	253000	227720	161080	65560	16040	6360	4520	4760	3800
C		287080	250640	231240	180000	83000	18120	6480	4040	5520	3800
D		265240	275640	231280	172120	77240	20120	5640	4320	3720	4240
E		577600	606640	667040	583280	459320	292320	104120	20280	11800	12360
F		597360	638840	589400	571840	459560	310840	96040	19280	10240	8640
G		576880	649840	591440	586400	471520	291040	115160	22240	10560	8440
H
Plate2
	1	2	3	4	5	6	7	8	9	10	11	12
A
B		446960	433680	398240	307640	193160	84400	18280	6520	5080	5200
C		501080	476280	414200	365760	234520	84200	17520	6720	7560	7160
D		448560	472080	403680	323480	231880	89800	24840	8200	6040	7520
E		126920	90200	36720	9320	8720	3840	4400	3720	6160	2760
F		115200	91560	38560	11880	7760	5960	3760	4520	4640	5320
G		116080	84400	39080	11000	4480	4160	4080	3240	2960	3440
H
Plate3
	1	2	3	4	5	6	7	8	9	10	11	12
A
B		539640	558800	548800	480360	341280	214520	66880	17040	10120	6400
C		597240	591360	532440	482040	359760	210600	60360	13360	7720	8840
D		605560	547600	544560	484920	370560	212440	64880	13280	6960	6920
E		444000	411160	405600	301360	183280	75800	14480	7880	6520	6400
F		438840	446680	398680	328240	181400	58720	13960	7080	7600	6600
G		454040	442760	409200	319680	174120	76440	15640	5920	5880	7400
H
Plate4
	1	2	3	4	5	6	7	8	9	10	11	12
A
B		390960	411400	335920	259600	148040	41280	9360	7120	6760	5840
C		444760	437280	417480	281160	157120	49520	9920	6280	6680	7360
D		437160	429040	400120	311040	182360	40480	10600	7920	7280	6440
E		432720	420000	442640	288520	159160	47040	12160	5120	5320	5240
F		447760	440480	392240	281280	161920	44320	12120	6480	6800	7360
G		470640	448320	401480	288960	143800	38880	9280	6320	5840	7040
H
Plate5
	1	2	3	4	5	6	7	8	9	10	11	12
A
B		43440	14320	6640	5680	7080	6880	6520	7440	7720	7680
C		54680	14240	6560	7200	7040	7680	6320	5560	7520	7800
D		49640	12880	7720	7680	7440	6720	7840	7880	6440	7000
E		314240	196160	85440	27440	8520	5600	6280	6720	6560	7240
F		293840	201880	89080	27120	7960	6320	7280	5440	6400	7600
G		308680	216520	90760	22560	7360	6560	5560	6320	5600	6760
H
Plate6
	1	2	3	4	5	6	7	8	9	10	11	12
A
B		14320	8680	4960	5760	5200	6360	4560	5880	6760	7040
C		12600	10400	6840	5880	4960	6320	5120	5040	5920	5920
D		11040	8840	7400	5320	5480	6120	5480	5600	7000	7200
E		80	40	80	80	160	120	200	80	120	80
F		80	120	120	120	40	160	80	1400	80	160
G		160	80	80	40	120	80	120	80	160	120
H

[truncated: 3 more sheets: Supplementary Fig2, Supplementary Fig8, Supplementary Fig8 (PK)]
